# Supplementary material for: Modelling the influence of naturally acquired immunity from subclinical infection on outbreak dynamics and persistence of rabies in domestic dogs
Source: PLoS Negl Trop Dis. 2021 Jul 20;15(7):e0009581. doi: 10.1371/journal.pntd.0009581 (PMC8330898; doi:10.1371/journal.pntd.0009581)
Supplement: S1 Code — (ZIP) [file pntd.0009581.s007.zip]

Archive with 9 entries (9 files):
- Code/contact_matrix_open.csv
- Code/Generate_movement_df.R
- Code/Model_code.R
- Code/properties_merged.cpg
- Code/properties_merged.dbf
- Code/properties_merged.prj
- Code/properties_merged.qpj
- Code/properties_merged.shp
- Code/properties_merged.shx
