# Supplementary material for: Modelling the influence of naturally acquired immunity from subclinical infection on outbreak dynamics and persistence of rabies in domestic dogs
Source: PLoS Negl Trop Dis. 2021 Jul 20;15(7):e0009581. doi: 10.1371/journal.pntd.0009581 (PMC8330898; doi:10.1371/journal.pntd.0009581)
Supplement: S1 Code — (ZIP) [file pntd.0009581.s007.zip › Code/contact_matrix_open.csv]

	V1	V2	V3	V4	V5	V6	V7	V8	V9	V10	V11	V12	V13	V14	V15	V16	V17	V18	V19	V20	V21	V22	V23	V24	V25	V26	V27	V28	V29	V30	V31	V32	V33	V34	V35	V36	V37	V38	V39	V40	V41	V42	V43	V44	V45	V46	V47	V48	V49
1	0.83604	0	0	0.00342	0	0	0	0	0	0	0.02378	0	0	0.00007	0	0	0	0.00003	0.00015	0.0001	0	0	0	0	0	0	0.00001	0.00006	0.00033	0	0.00033	0	0	0	0	0.00003	0	0	0	0.05238	0.00026	0	0	0	0	0	0	0	0
2	0	0.80223	0.04129	0	0.00004	0	0.00252	0	0	0.00193	0	0.0613	0.00043	0	0	0.00025	0	0	0	0	0	0.00003	0	0	0.0001	0.00001	0.00014	0	0	0	0	0.00004	0	0.00395	0.00012	0.00004	0	0	0.00024	0	0	0.0006	0.04855	0.00002	0.00003	0	0	0	0
3	0	0.01259	0.85133	0	0.00037	0	0.01318	0	0	0.00014	0	0.00276	0.00326	0	0	0.00002	0	0	0	0	0	0.00089	0	0	0.00401	0	0	0	0	0	0	0.00104	0	0.00214	0.01724	0.00001	0	0	0.00567	0	0	0.02119	0.04416	0.00008	0.00011	0	0	0.00001	0.00004
4	0.00259	0	0	0.86944	0	0	0	0	0	0.00008	0.07719	0.00006	0	0	0	0.00022	0	0	0.00001	0	0	0	0	0	0	0.00003	0.00003	0.00214	0.00001	0	0.0005	0	0	0	0	0.00583	0	0	0	0.00212	0.00001	0	0.00001	0	0	0	0	0.00001	0
5	0	0.00005	0.00082	0	0.81737	0	0.00073	0	0	0.00001	0	0.00002	0.04151	0	0	0	0	0	0	0	0	0.00025	0	0	0.00019	0	0	0	0	0	0	0.04336	0	0.0001	0.00074	0	0	0	0.02523	0	0	0.00355	0.00018	0	0.00001	0	0	0	0
6	0	0	0	0	0	0.8377	0	0.00098	0	0	0	0	0	0.02378	0	0	0.02019	0.00101	0	0.00781	0.00002	0	0.00014	0.00019	0	0	0	0	0.00001	0.00009	0	0	0.00682	0	0	0	0.01741	0.00384	0	0	0.01608	0	0	0	0	0	0	0	0
7	0	0.00203	0.03548	0	0.00085	0	0.82054	0	0	0.00011	0	0.00119	0.02637	0	0	0.00004	0	0	0	0	0	0.00004	0	0	0.00013	0	0.00002	0	0	0	0	0.00042	0	0.00034	0.00068	0	0	0	0.00202	0	0	0.01442	0.00296	0	0	0	0	0	0
8	0	0	0	0	0	0.00126	0	0.80341	0.00006	0	0	0	0	0.00013	0	0	0.00021	0.00004	0.00001	0.00006	0.00009	0	0.00007	0	0	0	0	0	0	0.00071	0	0	0.00253	0	0	0	0.00369	0.05765	0	0	0.0003	0	0	0	0	0.00001	0.00002	0	0
9	0	0	0	0	0	0	0	0.00001	0.8942	0	0	0	0	0	0.0006	0	0	0	0	0	0.01529	0	0	0	0	0	0	0	0	0.0001	0	0	0	0	0	0	0	0.00013	0	0	0	0	0	0	0	0	0.00007	0	0
10	0	0.00043	0.00012	0.00007	0	0	0.00004	0	0	0.86702	0.00025	0.04009	0.00002	0	0	0.03946	0	0	0	0	0	0	0	0	0	0.00036	0.01365	0.00068	0	0	0	0	0	0.00095	0	0.00678	0	0	0.00001	0	0	0.00001	0.00055	0.00002	0	0	0	0.00002	0
11	0.00519	0	0	0.02232	0	0	0	0	0	0.00012	0.88688	0.00006	0	0	0	0.00016	0	0	0	0	0	0	0	0	0	0.00021	0.00006	0.01387	0.00013	0	0.01678	0	0	0.00002	0	0.00398	0	0	0	0.01296	0.00005	0	0	0	0	0	0	0.00009	0
12	0	0.00776	0.00136	0.00002	0	0	0.00018	0	0	0.02401	0.0001	0.88991	0.00005	0	0	0.00161	0	0	0	0	0	0	0	0	0.00004	0.00105	0.0167	0.00026	0	0	0	0.00001	0	0.02362	0.00002	0.00086	0	0	0.00004	0	0	0.00003	0.0069	0.00003	0.00007	0	0	0.00034	0
13	0	0.00018	0.00445	0	0.02425	0	0.0133	0	0	0.00003	0	0.00013	0.85704	0	0	0.00001	0	0	0	0	0	0.00015	0	0	0.0001	0	0	0	0	0	0	0.00277	0	0.00007	0.00058	0	0	0	0.01165	0	0	0.01784	0.00054	0.00001	0	0	0	0	0.00001
14	0.00003	0	0	0	0	0.01108	0	0.00007	0	0	0.00002	0	0	0.85206	0	0	0.00269	0.00326	0.00026	0.04824	0	0	0.00007	0.00024	0	0	0	0	0.00003	0.00001	0.00001	0	0.00034	0	0	0	0.00038	0.00011	0	0.00009	0.05534	0	0	0	0	0	0	0	0
15	0	0	0	0	0	0	0	0.00002	0.00327	0	0	0	0	0	0.78207	0	0	0	0	0	0.00007	0	0	0	0	0	0	0	0	0.00002	0	0	0	0	0	0	0	0.00002	0	0	0	0	0	0	0	0	0	0	0
16	0.00001	0.00004	0.00005	0.00019	0	0	0	0	0	0.05179	0.00057	0.00383	0.00001	0	0	0.83907	0	0	0	0	0	0	0	0	0	0.00025	0.00228	0.00087	0	0	0.00001	0	0	0.00017	0	0.00565	0	0	0	0	0	0.00001	0.00011	0	0.00001	0	0	0.00005	0
17	0.00001	0	0	0	0	0.02792	0	0.00024	0	0	0	0	0	0.00738	0	0	0.78783	0.0285	0.00001	0.03051	0.00001	0	0	0.00004	0	0	0	0	0	0.00001	0	0	0.00039	0	0	0	0.00042	0.00036	0	0.00001	0.00206	0	0	0	0	0	0	0	0
18	0.00002	0	0	0	0	0.00126	0	0.00003	0	0	0.00001	0	0	0.00799	0	0	0.02446	0.79414	0.00089	0.05885	0	0	0	0.00003	0	0	0	0	0.00002	0	0	0	0.00008	0	0	0	0.00007	0.00002	0	0.00008	0.00191	0	0	0	0	0	0	0	0
19	0.00062	0	0	0.00001	0	0.00002	0	0	0	0	0.00006	0	0	0.00144	0	0	0.00004	0.00238	0.77671	0.0025	0	0	0	0	0	0	0	0	0.00006	0	0.00004	0	0.00001	0	0	0	0	0	0	0.00046	0.00054	0	0	0	0	0	0	0	0
20	0.00006	0	0	0	0	0.00538	0	0.00005	0	0	0.00001	0	0	0.062	0	0	0.0132	0.03055	0.00048	0.83157	0	0	0.00002	0.00003	0	0	0	0	0.00001	0.00001	0.00001	0	0.00007	0	0	0	0.00022	0.00012	0	0.00008	0.00664	0	0	0	0	0	0	0	0
21	0	0	0	0	0	0	0	0.00002	0.01169	0	0	0	0	0	0.00001	0	0	0	0	0	0.90626	0	0	0.00001	0	0	0	0	0	0.01224	0	0	0.00056	0	0	0	0	0.00104	0	0	0	0	0	0	0	0.00184	0.00866	0	0
22	0	0.00001	0.00291	0	0.00025	0	0.00007	0	0	0	0	0.00008	0.00014	0	0	0	0	0	0	0	0	0.81493	0	0	0.07124	0	0.00001	0	0	0	0	0.03393	0	0.00084	0.02242	0	0	0	0.03205	0	0	0.00047	0.00382	0.00051	0.0003	0	0	0	0.00197
23	0	0	0	0	0	0.0002	0	0.00008	0	0	0	0	0	0.0002	0	0	0	0.00001	0	0.00003	0.00006	0	0.79525	0.0152	0	0	0	0	0.00002	0.00132	0	0	0.074	0	0	0	0.00031	0.0007	0	0.00003	0.01058	0	0	0	0	0.00006	0.00003	0	0
24	0	0	0	0	0	0.0001	0	0	0	0	0.00001	0	0	0.00021	0	0	0.00002	0.00001	0	0.00004	0.00002	0	0.004	0.87793	0	0	0	0	0.00033	0.00008	0	0	0.00196	0	0	0	0.00002	0.00003	0	0.00108	0.03786	0	0	0	0	0.00001	0	0	0
25	0	0	0.00332	0	0.00004	0	0.00003	0	0	0	0	0.00005	0.00005	0	0	0	0	0	0	0	0	0.02054	0	0	0.85862	0	0	0	0	0	0	0.01386	0	0.0013	0.00662	0	0	0	0.00288	0	0	0.00015	0.00884	0.00077	0.00052	0	0	0	0.01612
26	0	0	0	0.0001	0	0	0	0	0	0.00123	0.00114	0.00528	0	0	0	0.00044	0	0	0	0	0	0	0	0	0	0.82316	0.02555	0.03099	0	0	0.00011	0	0	0.0009	0	0.02821	0	0	0	0	0	0	0.00003	0.00001	0.00001	0	0	0.01151	0
27	0	0.00003	0.00003	0.00005	0	0	0.00002	0	0	0.02819	0.00036	0.05562	0	0	0	0.00328	0	0	0	0	0	0	0	0	0	0.01775	0.84694	0.00225	0	0	0	0	0	0.00331	0	0.02741	0	0	0	0	0	0.00001	0.00033	0.00001	0.00003	0	0	0.00084	0
28	0.00003	0	0.00001	0.00182	0	0	0	0	0	0.00076	0.04073	0.00051	0	0	0	0.00069	0	0	0	0	0	0	0	0	0	0.01227	0.00131	0.88031	0.00002	0	0.0007	0	0	0.00009	0	0.0239	0	0	0	0.00018	0.00001	0	0.00002	0	0	0	0	0.00112	0
29	0.00033	0	0	0.00003	0	0.00001	0	0	0	0	0.00051	0	0	0.00017	0	0	0.00001	0	0	0.00005	0	0	0	0.00076	0	0	0	0.00001	0.82047	0	0.00103	0	0.00002	0	0	0	0	0	0	0.06954	0.02284	0	0	0	0	0	0	0	0
30	0	0	0	0	0	0.00002	0	0.00011	0.00009	0	0	0	0	0.00002	0	0	0	0	0	0	0.01189	0	0.00023	0.00007	0	0	0	0	0	0.89078	0	0	0.04435	0	0	0	0.00007	0.01027	0	0	0.0001	0	0	0	0	0.01985	0.00696	0	0
31	0.00037	0	0	0.00043	0	0	0	0	0	0.00002	0.05534	0	0	0.00001	0	0	0	0	0	0	0	0	0	0.00002	0	0.00003	0.00002	0.00062	0.00082	0	0.86609	0	0	0.00001	0	0.00006	0	0	0	0.0495	0.00004	0	0	0	0	0	0	0	0
32	0	0	0.00083	0	0.01552	0	0.00015	0	0	0	0	0	0.00178	0	0	0	0	0	0	0	0	0.01088	0	0	0.0146	0	0	0	0	0	0	0.86666	0	0.00014	0.00125	0	0	0	0.03391	0	0	0.00111	0.00041	0.00003	0.00004	0	0	0	0.0002
33	0	0	0	0	0	0.00089	0	0.00021	0.00001	0	0	0	0	0.00017	0	0	0.00006	0	0	0.00005	0.00016	0	0.00574	0.00083	0	0	0	0	0.00001	0.02586	0	0	0.91403	0	0	0	0.00264	0.00898	0	0.00002	0.00096	0	0	0	0	0.00089	0.00076	0	0
34	0	0.00056	0.001	0	0.00001	0	0.00007	0	0	0.00072	0.00001	0.02677	0.00006	0	0	0.0001	0	0	0	0	0	0.00019	0	0	0.00055	0.00015	0.00112	0.00002	0	0	0	0.00004	0	0.89906	0.00019	0.00016	0	0	0.00018	0	0	0.00009	0.0234	0.00151	0.00609	0	0	0.00015	0.00006
35	0	0.00009	0.05311	0	0.0009	0	0.00072	0	0	0.00002	0	0.00016	0.00153	0	0	0	0	0	0	0	0	0.02483	0	0	0.02464	0	0.00002	0	0	0	0	0.0049	0	0.00154	0.79015	0	0	0	0.06212	0	0	0.01364	0.01338	0.00031	0.0002	0	0	0	0.00041
36	0	0	0	0.00835	0	0	0	0	0	0.01425	0.018	0.00301	0	0	0	0.00934	0	0	0	0	0	0	0	0	0.00001	0.01731	0.02658	0.03795	0	0	0.00004	0	0	0.00034	0	0.81918	0	0	0	0.00006	0	0	0.00002	0	0	0	0	0.00074	0
37	0	0	0	0	0	0.03825	0	0.00566	0.00002	0	0	0	0	0.00162	0	0	0.0009	0.00011	0	0.0005	0.00004	0	0.00034	0.0001	0	0	0	0	0.00001	0.0006	0	0	0.0388	0	0	0	0.77855	0.06257	0	0.00001	0.00343	0	0	0	0	0	0.00002	0	0
38	0	0	0	0	0	0.00141	0	0.01644	0.00012	0	0	0	0	0.00015	0	0	0.00013	0	0	0.00007	0.00173	0	0.00014	0.00005	0	0	0	0	0	0.01871	0	0	0.02808	0	0	0	0.01169	0.87511	0	0	0.00036	0	0	0	0	0.00006	0.00014	0	0
39	0	0.00005	0.00711	0	0.01234	0	0.00098	0	0	0.00001	0	0.00004	0.00957	0	0	0	0	0	0	0	0	0.01416	0	0	0.00403	0	0	0	0	0	0	0.04976	0	0.00047	0.02439	0	0	0	0.84944	0	0	0.0163	0.00246	0.00008	0.00001	0	0	0	0.00014
40	0.01016	0	0	0.0005	0	0	0	0	0	0.00001	0.01119	0	0	0.00004	0	0	0	0	0.00002	0.00003	0	0	0	0.00032	0	0	0	0.00003	0.01346	0	0.01399	0	0.00001	0	0	0.00002	0	0	0	0.90108	0.00098	0	0	0	0	0	0	0	0
41	0.00003	0	0	0.00001	0	0.00244	0	0.00004	0	0	0.00003	0	0	0.01749	0	0	0.00021	0.00024	0	0.00136	0	0	0.00105	0.01362	0	0	0	0	0.00431	0.00005	0	0	0.00115	0	0	0	0.00016	0.00015	0	0.00101	0.92012	0	0	0	0	0	0	0	0
42	0	0.00044	0.06251	0	0.00451	0	0.01691	0	0	0.00007	0	0.00045	0.03992	0	0	0	0	0	0	0	0	0.00072	0	0	0.00052	0	0	0	0	0	0	0.00412	0	0.00049	0.01282	0	0	0	0.04041	0	0	0.80225	0.0041	0.00004	0.00002	0	0	0	0.00002
43	0	0.01101	0.03242	0	0.00006	0	0.00071	0	0	0.00049	0	0.01171	0.00049	0	0	0.00006	0	0	0	0	0	0.00103	0	0	0.00773	0.00001	0.00012	0	0	0	0	0.00041	0	0.0352	0.00307	0.00002	0	0	0.00145	0	0	0.00108	0.87905	0.00045	0.00066	0	0	0.00001	0.00012
44	0	0.00001	0.00031	0	0	0	0	0	0	0	0	0.0002	0.00002	0	0	0	0	0	0	0	0	0.00043	0	0	0.00337	0.00001	0.00001	0	0	0	0	0.00018	0	0.00979	0.00032	0.00002	0	0	0.00013	0	0	0.00002	0.00201	0.79237	0.07008	0	0	0.00002	0.00145
45	0	0.00001	0.00015	0	0	0	0	0	0	0.00006	0	0.00035	0.00001	0	0	0.00001	0	0	0	0	0	0.00016	0	0	0.00094	0.00002	0.00003	0	0	0	0	0.00005	0	0.02395	0.00016	0.00003	0	0	0.00009	0	0	0.00001	0.00124	0.04137	0.82191	0	0	0.00005	0.0003
46	0	0	0	0	0	0	0	0.00002	0.00002	0	0	0	0	0	0	0	0	0	0	0	0.00771	0	0.00003	0.00002	0	0	0	0	0.00001	0.08426	0	0	0.00737	0	0	0	0.00001	0.00028	0	0	0	0	0	0	0	0.80901	0.07489	0	0
47	0	0	0	0	0	0	0	0	0.00004	0	0	0	0	0	0	0	0	0	0	0	0.01852	0	0.00003	0.00001	0	0	0	0	0	0.01484	0	0	0.00255	0	0	0	0	0.00016	0	0	0.00001	0	0	0	0	0.03591	0.84451	0	0
48	0	0	0.00001	0.00004	0	0	0	0	0	0.00009	0.00037	0.00116	0	0	0	0.00003	0	0	0	0	0	0	0	0	0	0.00869	0.00123	0.00203	0	0	0.00005	0	0	0.00049	0	0.0008	0	0	0	0.00002	0	0	0.00005	0.00001	0.00006	0	0	0.84765	0
49	0	0	0.00024	0	0	0	0.00002	0	0	0	0	0.00002	0.00005	0	0	0	0	0	0	0	0	0.00272	0	0	0.07749	0	0	0	0	0	0	0.00083	0	0.00061	0.00054	0	0	0	0.00055	0	0	0.00002	0.00064	0.00174	0.00081	0	0	0	0.78578
50	0	0	0	0	0	0	0	0.00001	0.00038	0	0	0	0	0	0	0	0	0	0	0	0.06502	0	0	0	0	0	0	0	0	0.00231	0	0	0.00045	0	0	0	0	0.00009	0	0	0	0	0	0	0	0.00187	0.03959	0	0
51	0	0	0.00002	0	0	0	0.00002	0	0	0.00001	0	0.00126	0	0	0	0	0	0	0	0	0	0.00005	0	0	0.00013	0.00006	0.00019	0.00003	0	0	0	0	0	0.03136	0.00006	0.00006	0	0	0.00003	0	0	0	0.00053	0.00153	0.02055	0	0	0.00019	0.00006
52	0	0	0	0	0	0	0	0	0	0.00002	0.00739	0.00004	0	0	0	0	0	0	0	0	0	0	0	0	0	0.00034	0.00005	0.00065	0.00004	0	0.00216	0	0	0.00001	0	0.0001	0	0	0	0.00059	0	0	0	0	0.00001	0	0	0.00331	0
53	0	0	0.00001	0	0	0	0	0	0	0.00013	0.00002	0.01319	0	0	0	0.00001	0	0	0	0	0	0	0	0	0.00002	0.00131	0.00137	0.00018	0	0	0	0	0	0.02359	0.00001	0.00035	0	0	0.00001	0	0	0	0.00017	0.00008	0.00076	0	0	0.00538	0.00001
54	0.00001	0	0	0.00023	0	0	0	0	0	0.00009	0.02334	0.00026	0	0	0	0.00007	0	0	0	0	0	0	0	0	0	0.00427	0.00049	0.01334	0.00003	0	0.00104	0	0	0.00012	0	0.00081	0	0	0	0.00021	0	0	0	0	0	0	0	0.01121	0
55	0	0	0	0	0	0.00003	0	0	0	0	0	0	0	0.00004	0	0	0.00002	0	0	0.00001	0	0	0.01455	0.04123	0	0	0	0	0.00006	0.00042	0	0	0.02387	0	0	0	0.00001	0.00005	0	0.00021	0.00381	0	0	0	0	0.00004	0.00004	0	0
56	0	0.00001	0.00001	0.00002	0	0	0	0	0	0.00046	0.00022	0.02987	0	0	0	0.00022	0	0	0	0	0	0.00001	0	0	0	0.03054	0.01206	0.00158	0	0	0.00002	0	0	0.00377	0	0.00235	0	0	0	0	0	0	0.00009	0.00001	0.00014	0	0	0.02979	0
57	0	0.00005	0.00246	0	0.00003	0	0.00004	0	0	0.00002	0	0.00036	0.00006	0	0	0.00001	0	0	0	0	0	0.00301	0	0	0.02283	0	0.00002	0.00002	0	0	0	0.00035	0	0.04084	0.0024	0	0	0	0.00093	0	0	0.00014	0.03268	0.01901	0.00965	0	0	0.00001	0.00156
58	0.00003	0	0	0.00024	0	0	0	0	0	0.00017	0.02124	0.00068	0	0	0	0.0001	0	0	0	0	0	0	0	0	0	0.03005	0.00113	0.05273	0.00002	0	0.00085	0	0	0.00023	0	0.00228	0	0	0	0.0002	0	0	0.00001	0	0	0	0	0.02758	0
59	0	0	0.00087	0	0.00003	0	0.00001	0	0	0.00001	0	0.0001	0.00001	0	0	0	0	0	0	0	0	0.00428	0	0	0.03606	0	0.00001	0	0	0	0	0.00062	0	0.00356	0.00137	0	0	0	0.00061	0	0	0.00007	0.0036	0.03385	0.0059	0	0	0.00001	0.01353
60	0.00002	0	0	0	0	0	0	0	0	0	0.00004	0	0	0.00009	0	0	0	0	0	0.00003	0	0	0.00007	0.02214	0	0	0	0.00001	0.02279	0	0.0002	0	0.00009	0	0	0	0	0.00001	0	0.03832	0.02174	0	0	0	0	0	0	0	0
61	0	0	0	0	0	0	0	0	0	0	0	0	0	0	0	0	0	0	0	0	0	0	0	0	0	0	0	0	0	0	0	0	0	0	0	0	0	0	0	0	0	0	0	0	0	0	0	0	0
62	0	0	0	0	0	0	0	0	0	0	0	0	0	0	0	0	0	0	0	0	0	0	0	0	0	0	0	0	0	0.00001	0	0	0	0	0	0	0	0	0	0	0	0	0	0	0	0	0	0	0
63	0	0	0	0	0	0	0	0	0	0	0	0	0	0	0	0	0	0	0	0	0	0	0	0	0	0	0	0	0	0	0	0	0	0	0	0	0	0	0	0	0	0	0	0	0	0	0	0	0
64	0	0	0	0	0	0	0	0	0	0	0	0	0	0	0	0	0	0	0	0	0	0	0	0	0	0	0	0	0	0	0	0	0	0	0	0	0	0	0	0	0	0	0	0	0	0	0	0	0
65	0	0	0	0	0	0	0	0	0	0	0	0	0	0	0	0	0	0	0	0	0	0	0	0	0	0	0	0	0	0	0	0	0	0	0	0	0	0	0	0	0	0	0	0	0	0	0	0	0
66	0	0	0	0	0	0	0	0	0	0	0	0	0	0	0	0	0	0	0	0	0	0	0	0	0	0	0	0	0	0	0	0	0	0	0	0	0	0	0	0	0	0	0	0	0	0	0	0	0
67	0	0	0	0	0	0	0	0	0	0	0	0	0	0	0	0	0	0	0	0	0	0	0	0	0	0	0	0	0	0	0	0	0	0	0	0	0	0	0	0	0	0	0	0	0	0	0	0	0
68	0	0	0	0	0	0	0	0	0	0	0	0	0	0	0	0	0	0	0	0	0	0	0	0	0	0	0	0	0	0	0	0	0	0	0	0	0	0	0	0	0	0	0	0	0	0	0	0	0
69	0	0	0	0	0	0	0	0	0	0	0	0	0	0	0	0	0	0	0	0	0	0	0	0	0	0	0	0	0	0	0	0	0.00001	0	0	0	0	0	0	0	0	0	0	0	0	0	0	0	0
70	0	0	0	0	0	0	0	0	0	0	0	0	0	0	0	0	0	0	0	0	0	0	0	0	0	0	0	0	0	0	0	0	0	0	0	0	0	0	0	0	0	0	0	0	0	0	0	0.00001	0
71	0	0	0	0	0	0	0	0	0	0	0	0	0	0	0	0	0	0	0	0	0	0	0	0	0	0	0	0	0	0	0	0	0	0	0	0	0	0	0	0	0	0	0	0	0	0	0	0	0
72	0	0	0	0	0	0	0	0	0	0	0	0	0	0	0	0	0	0	0	0	0	0	0	0	0	0	0	0	0	0	0	0	0	0	0	0	0	0	0	0	0	0	0	0	0	0	0	0	0
73	0	0	0	0	0	0	0	0	0	0	0	0	0	0	0	0	0	0	0	0	0	0	0	0	0	0	0	0	0	0	0	0	0	0	0	0	0	0	0	0.00001	0	0	0	0	0	0	0	0	0
74	0	0	0	0	0	0	0	0	0	0	0	0	0	0	0	0	0	0	0	0	0	0	0	0	0	0.00001	0	0	0	0	0.00001	0	0	0	0	0	0	0	0	0	0	0	0	0	0	0	0	0	0
75	0	0	0	0	0	0	0	0	0	0	0	0	0	0.00001	0	0.00001	0	0	0.00004	0.00002	0	0	0	0	0	0	0	0	0	0	0	0	0	0	0	0	0	0	0	0.00001	0.00001	0	0	0	0	0	0	0	0
76	0	0	0	0	0	0	0	0	0	0	0	0	0	0	0	0	0	0	0	0	0	0	0	0	0	0	0	0	0	0	0	0	0.00001	0	0	0	0	0	0	0	0	0	0	0	0	0	0	0	0
77	0.00002	0	0	0	0	0.01058	0	0.00021	0	0	0	0	0	0.00253	0	0	0.00029	0.00008	0	0.00041	0.00002	0	0.02024	0.00494	0	0	0	0	0.00002	0.00069	0	0	0.03826	0	0	0	0.00306	0.00264	0	0.00001	0.04447	0	0	0	0	0	0.00002	0	0
78	0.00013	0	0	0	0	0.00013	0	0	0	0	0.00002	0	0	0.0126	0	0	0.00063	0.03853	0.00374	0.06509	0	0	0	0.00002	0	0	0	0	0.00001	0	0	0	0.00001	0	0	0	0	0	0	0.00018	0.00234	0	0	0	0	0	0	0	0
79	0	0	0	0	0	0	0	0	0	0	0	0	0	0	0	0	0	0	0	0	0	0	0	0	0	0	0	0	0	0	0	0	0	0	0	0	0	0	0	0	0	0	0	0	0	0	0	0	0
80	0.00023	0	0	0.00002	0	0	0	0	0	0	0.00013	0	0	0.00001	0	0	0	0.00003	0.00023	0.00003	0	0	0	0	0	0	0	0	0	0	0	0	0	0	0	0.00001	0	0	0	0.00007	0.00002	0	0	0	0	0	0	0	0
81	0	0	0	0	0	0	0	0	0	0	0	0	0	0	0	0	0	0	0	0	0	0	0	0	0	0	0	0	0	0	0	0	0	0	0	0	0	0	0	0	0	0	0	0	0	0	0	0	0
82	0	0	0	0	0	0	0	0	0	0	0	0	0	0	0	0	0	0	0	0	0	0	0	0	0	0	0	0	0	0	0	0	0	0	0	0	0	0	0	0	0	0	0	0	0	0	0	0	0
83	0.00002	0	0	0.00003	0	0	0	0	0	0	0.00005	0	0	0	0	0	0	0	0	0	0	0	0	0	0	0	0	0	0	0	0	0	0	0	0	0	0	0	0	0	0	0	0	0	0	0	0	0	0
84	0	0	0	0	0	0	0	0	0	0	0.00002	0	0	0	0	0.00001	0	0	0.00002	0	0	0	0	0	0	0	0	0	0	0	0	0	0	0	0	0	0	0	0	0.00001	0	0	0	0	0	0	0	0	0
85	0	0	0.00004	0	0	0	0	0	0	0.00001	0	0.00007	0	0	0	0	0	0	0	0	0	0.00002	0	0	0.00017	0	0.00001	0	0	0	0	0.00001	0	0.00128	0.00003	0.00003	0	0	0.00001	0	0	0	0.00014	0.0029	0.03495	0	0	0.00002	0.00009
86	0	0	0	0	0	0	0	0	0	0	0.00003	0	0	0.00001	0	0	0	0	0	0	0	0	0.00001	0.00279	0	0	0	0	0.00019	0	0.00005	0	0.0001	0	0	0	0	0	0	0.00946	0.00026	0	0	0	0	0	0	0	0
87	0	0	0	0	0	0	0	0	0	0	0	0	0	0	0	0	0	0	0	0	0.00001	0	0.00007	0.00304	0	0	0	0	0.00002	0.00014	0.00001	0	0.00356	0	0	0	0	0	0	0.00016	0.0002	0	0	0	0	0.00001	0.00001	0	0
88	0	0	0	0	0	0	0	0	0	0	0.00002	0.00011	0	0	0	0	0	0	0	0	0	0	0	0	0	0.0001	0.00002	0.00002	0	0	0	0	0	0.00017	0	0.00002	0	0	0	0	0	0	0	0.00001	0.00005	0	0	0.00236	0
89	0.00001	0	0	0	0	0	0	0	0	0	0.00018	0	0	0	0	0	0	0	0	0	0	0	0	0.00018	0	0.00001	0	0	0.00041	0	0.00043	0	0.00002	0	0	0	0	0	0	0.03358	0.00008	0	0	0	0	0	0	0	0
90	0	0	0	0	0	0	0	0	0.00001	0	0	0	0	0	0	0	0	0	0	0	0.00333	0	0	0	0	0	0	0	0	0.00348	0	0	0.0008	0	0	0	0	0.00005	0	0	0	0	0	0	0	0.00539	0.05762	0	0
91	0	0	0	0	0	0	0	0	0	0	0	0	0	0.00001	0	0	0	0	0	0	0	0	0.0001	0.01042	0	0	0	0	0.00004	0.00007	0	0	0.00202	0	0	0	0	0	0	0.00053	0.00062	0	0	0	0	0	0.00002	0	0
92	0	0	0	0	0	0	0	0	0	0	0	0	0	0	0	0	0	0.00001	0	0	0	0	0.00014	0.0005	0	0	0	0	0	0.00122	0	0	0.05799	0	0	0	0	0	0	0.00001	0.00011	0	0	0	0	0.00012	0.00019	0	0
93	0	0	0	0	0	0	0	0	0	0.00004	0.00006	0.0004	0	0	0	0.00002	0	0	0	0	0	0	0	0	0	0.00047	0.00018	0.00021	0	0	0	0	0	0.00029	0	0.00005	0	0	0	0.00001	0	0	0	0.00002	0.00003	0	0	0.01855	0
94	0	0	0	0	0	0	0	0	0	0	0	0	0	0.00001	0	0	0	0	0	0	0	0	0.00029	0.06184	0	0	0	0	0.00014	0.00002	0.00001	0	0.00168	0	0	0	0	0	0	0.00082	0.00115	0	0	0	0	0	0	0	0
95	0	0.00001	0.00001	0	0	0	0	0	0	0.00002	0.00003	0.00058	0	0	0	0.00001	0	0	0	0	0	0.00001	0	0	0.00001	0.00027	0.00021	0.00006	0	0	0	0	0	0.00145	0	0.00008	0	0	0	0	0	0	0.00003	0.00005	0.00052	0	0	0.00238	0
96	0	0	0	0	0	0	0	0	0	0	0.00027	0.00012	0	0	0	0.00001	0	0	0	0	0	0	0	0	0	0.0006	0.00007	0.00046	0	0	0.00003	0	0	0.00013	0	0.00011	0	0	0	0	0	0	0	0	0.00001	0	0	0.0172	0
97	0	0	0	0	0	0.00001	0	0	0	0	0.00001	0	0	0.00001	0	0	0	0	0	0	0	0	0.00005	0.00813	0	0	0	0	0.00043	0	0.00005	0	0.00009	0	0	0	0	0	0	0.02565	0.00075	0	0	0	0	0	0	0	0
98	0.00002	0	0	0.00002	0	0	0	0	0	0	0.00383	0	0	0	0	0	0	0	0	0	0	0	0	0.00002	0	0.00003	0.00001	0.00011	0.00039	0	0.01097	0	0	0	0	0	0	0	0	0.02822	0.00004	0	0	0	0.00001	0	0	0	0
99	0	0	0.00003	0	0	0	0	0	0	0	0	0.00004	0	0	0	0	0	0	0	0	0	0.0002	0	0	0.0025	0.00001	0	0	0	0	0	0.00004	0	0.00036	0.00005	0	0	0	0.00003	0	0	0.00002	0.00012	0.00563	0.00506	0	0	0	0.00673
100	0	0	0	0	0	0	0	0	0	0	0	0	0	0	0	0	0	0	0	0	0.00003	0	0.00086	0.00296	0	0	0	0	0.00002	0.00055	0	0	0.04231	0	0	0	0	0.00001	0	0.00005	0.00035	0	0	0	0	0.00012	0.00008	0	0
101	0	0	0	0	0	0	0	0	0	0	0.00004	0.00001	0	0	0	0	0	0	0	0	0	0	0	0	0	0.00001	0	0.00003	0	0	0.00001	0	0	0.00001	0	0	0	0	0	0	0	0	0	0	0	0	0	0.00014	0
102	0	0	0	0	0	0	0	0	0	0	0	0	0	0	0	0	0	0	0	0	0.00008	0	0.00003	0.00003	0	0	0	0	0	0.01178	0	0	0.02031	0	0	0	0	0.00002	0	0	0.00001	0	0	0	0	0.00209	0.01637	0	0
103	0	0	0	0	0	0	0	0	0	0	0	0	0	0	0	0	0	0	0	0	0	0.00001	0	0	0.00013	0	0	0	0	0	0	0.00001	0	0.00001	0	0	0	0	0	0	0	0	0	0.00007	0.0001	0	0	0	0.00011
104	0	0	0	0	0	0	0	0	0	0	0	0	0	0	0	0	0	0	0	0	0	0	0.00001	0.00069	0	0	0	0	0.00002	0.00003	0	0	0.0007	0	0	0	0	0.00001	0	0.00025	0.00014	0	0	0	0	0.00002	0.00001	0	0
105	0	0	0	0	0	0	0	0	0	0	0	0	0	0	0	0	0	0	0	0	0.00001	0	0.00005	0.00016	0	0	0	0	0	0.00025	0	0	0.00435	0	0	0	0	0	0	0.00001	0.00002	0	0	0	0	0.00004	0.00008	0	0
106	0	0	0	0	0	0	0	0	0	0	0	0.00008	0	0	0	0	0	0	0	0	0	0.00001	0	0	0.00006	0.00001	0.00001	0.00001	0	0	0	0	0	0.00022	0	0	0	0	0.00001	0	0	0	0.00003	0.00017	0.00096	0	0	0.00006	0.00001
107	0	0	0	0	0	0	0	0	0	0	0.00001	0	0	0	0	0	0	0	0	0	0	0	0.00002	0.00064	0	0	0	0	0.00007	0	0	0	0.00007	0	0	0	0	0	0	0.0016	0.00008	0	0	0	0	0	0	0	0
108	0	0	0	0	0	0	0	0	0	0	0.00004	0	0	0	0	0	0	0	0	0	0	0	0	0.00008	0	0	0	0	0.00002	0	0.00003	0	0.00003	0	0	0	0	0	0	0.00038	0.00002	0	0	0	0	0	0	0	0
109	0	0	0	0	0	0	0	0	0	0.00001	0	0.00004	0	0	0	0	0	0	0	0	0	0	0	0	0.00002	0.00001	0	0	0	0	0	0	0	0.00016	0.00001	0	0	0	0	0	0	0	0	0.00023	0.00078	0	0	0.00002	0
110	0.00001	0	0	0	0	0	0	0	0	0	0.00002	0	0	0	0	0	0	0	0	0	0	0	0.00001	0.00128	0	0	0	0	0.00004	0.00001	0.00005	0	0.00011	0	0	0	0	0	0	0.00374	0.00022	0	0	0	0	0	0	0	0
111	0	0	0	0	0	0	0	0	0	0	0	0	0	0	0	0	0	0	0	0	0.00002	0	0.00002	0.00017	0	0	0	0	0	0.0038	0	0	0.04633	0	0	0	0	0	0	0	0.00005	0	0	0	0	0.00056	0.00055	0	0
112	0	0	0	0	0	0	0	0	0	0	0	0	0	0	0	0	0	0	0	0	0	0	0.00003	0.00136	0	0	0	0	0.00002	0.00006	0.00001	0	0.00125	0	0	0	0	0.00001	0	0.00024	0.00019	0	0	0	0	0.00001	0	0	0
113	0	0	0	0	0	0	0	0	0	0	0.00003	0	0	0	0	0	0	0	0	0	0	0	0	0	0	0	0	0.00001	0	0	0.00001	0	0	0	0	0	0	0	0	0	0	0	0	0	0	0	0	0.00014	0
114	0	0	0	0	0	0	0	0	0	0	0	0	0	0	0	0	0	0	0	0	0	0	0	0.00003	0	0	0	0	0	0.00005	0	0	0.00017	0	0	0	0	0	0	0.00002	0.00001	0	0	0	0	0	0.00001	0	0
115	0	0	0.00001	0	0	0	0	0	0	0	0	0.00001	0.00001	0	0	0	0	0	0	0	0	0	0	0	0.00002	0	0	0	0	0	0	0	0	0.00004	0	0	0	0	0	0	0	0	0	0.00012	0.00009	0	0	0	0.00003
116	0	0	0	0	0	0	0	0	0	0	0.00002	0	0	0	0	0	0	0	0	0	0	0	0	0	0	0	0	0	0	0	0.00005	0	0	0	0	0	0	0	0	0.00003	0	0	0	0	0	0	0	0.00001	0
117	0	0	0	0	0	0	0	0	0	0	0	0	0	0	0	0	0	0	0	0	0.00001	0	0.00002	0.00004	0	0	0	0	0	0.00046	0	0	0.00181	0	0	0	0	0	0	0.00001	0	0	0	0	0	0.00006	0.00025	0	0
118	0	0	0	0	0	0	0	0	0	0	0	0	0	0	0	0	0	0	0	0	0.00001	0	0	0.00011	0	0	0	0	0	0.00007	0	0	0.0005	0	0	0	0	0	0	0.00002	0.00001	0	0	0	0	0.00001	0.00001	0	0
119	0	0	0	0	0	0	0	0	0	0	0	0	0	0	0	0	0	0	0	0	0	0	0	0.00002	0	0	0	0	0	0	0	0	0	0	0	0	0	0	0	0	0	0	0	0	0	0	0	0	0
120	0	0	0	0	0	0	0	0	0	0	0	0	0	0	0	0	0	0	0	0	0	0	0	0	0	0	0	0	0	0	0	0	0	0	0	0	0	0	0	0	0	0	0	0	0	0	0	0	0
121	0	0	0	0	0	0	0	0	0	0	0.00001	0	0	0	0	0	0	0	0	0	0	0	0	0.00001	0	0	0	0	0	0.00001	0	0	0.00004	0	0	0	0	0	0	0	0	0	0	0	0	0	0	0	0
122	0	0	0	0	0	0	0	0	0	0	0	0	0	0	0	0	0	0	0	0	0	0	0	0.00002	0	0	0	0	0	0.00003	0	0	0.00026	0	0	0	0	0	0	0	0	0	0	0	0	0.00001	0.00003	0	0
123	0	0	0	0	0	0	0	0	0	0	0	0	0	0	0	0	0	0	0	0	0	0	0.00001	0.00001	0	0	0	0	0	0	0	0	0.00003	0	0	0	0	0	0	0.00001	0	0	0	0	0	0	0.00001	0	0
124	0	0	0	0	0	0	0	0	0	0	0.00001	0	0	0	0	0	0	0	0	0	0	0	0	0	0	0	0	0	0	0	0.00001	0	0	0	0	0	0	0	0	0.00002	0	0	0	0	0	0	0	0	0
125	0	0	0	0	0	0	0	0	0	0	0	0	0	0	0	0	0	0	0	0	0	0	0	0	0	0	0.00001	0	0	0	0.00002	0	0	0	0	0	0	0	0	0.00002	0	0	0	0	0	0	0	0.00005	0
126	0	0	0	0	0	0	0	0	0	0	0	0	0	0	0	0	0	0	0	0	0	0	0	0.00005	0	0	0	0	0	0.00009	0	0	0.00048	0	0	0	0	0	0	0	0	0	0	0	0	0.00001	0.00001	0	0
127	0	0	0	0	0	0.00001	0	0.00403	0.00754	0	0	0	0	0	0.00059	0	0.00003	0	0	0.00002	0.0075	0	0.00001	0	0	0	0	0	0	0.00221	0	0	0.0004	0	0	0	0.00004	0.00815	0	0	0	0	0	0	0	0.00007	0.0001	0	0
128	0.00005	0	0	0.00001	0	0.00003	0	0	0	0	0.00002	0	0	0.00236	0	0	0.00028	0.01798	0.01204	0.00635	0	0	0	0	0	0	0	0	0.00002	0	0	0	0	0	0	0	0	0	0	0.00004	0.00057	0	0	0	0	0	0	0	0
129	0	0	0	0	0	0.00224	0	0.00004	0	0	0	0	0	0.00214	0	0	0.04783	0.0282	0.00004	0.00779	0	0	0.00001	0.00004	0	0	0	0	0	0.00001	0	0	0.00004	0	0	0	0.00016	0.00008	0	0.00001	0.00069	0	0	0	0	0	0	0	0
130	0.02139	0	0	0.00054	0	0	0	0	0	0	0.00261	0	0	0.0001	0	0.00001	0	0.00004	0.0006	0.00009	0	0	0	0	0	0.00001	0	0.00001	0.00006	0	0.00009	0	0	0	0	0.00003	0	0	0	0.0031	0.00013	0	0	0	0	0	0	0	0
131	0	0.0002	0.00094	0	0.00157	0	0.00796	0	0	0.00002	0	0.00028	0.02717	0	0	0.00001	0	0	0	0	0	0.00001	0	0	0.00002	0	0	0	0	0	0	0.0004	0	0.00007	0.00009	0	0	0	0.00064	0	0	0.00099	0.00021	0	0	0	0	0	0
132	0	0.00063	0.00242	0	0.00024	0	0.01978	0	0	0.00004	0	0.00069	0.00362	0	0	0.00006	0	0	0	0	0	0.00001	0	0	0.00001	0	0.00002	0	0	0	0	0.00013	0	0.00002	0.00007	0	0	0	0.00026	0	0	0.00078	0.00058	0.00001	0	0	0	0	0
133	0.00004	0	0.00002	0.00148	0	0	0	0	0	0.00571	0.00285	0.00081	0	0	0	0.02869	0	0	0	0	0	0	0	0	0	0.00017	0.00085	0.00182	0	0	0.00003	0	0	0.00005	0	0.00908	0	0	0	0.00002	0	0	0.00001	0	0	0	0	0.00005	0
134	0	0	0	0	0	0.00057	0	0.00005	0	0	0	0	0	0.00062	0	0	0.00461	0.00255	0.00002	0.00138	0	0	0.00001	0.00001	0	0	0	0	0	0.00001	0	0	0.00008	0	0	0	0.00011	0.0001	0	0	0.00018	0	0	0	0	0	0	0	0
135	0	0	0	0	0	0.00018	0	0.00008	0	0	0	0	0	0.0001	0.00001	0	0.00101	0.00033	0	0.00026	0	0	0.00002	0	0	0	0	0	0	0.00001	0	0	0.00001	0	0	0	0.00006	0.00011	0	0	0.00012	0	0	0	0	0	0	0	0
136	0	0	0	0	0	0.00973	0	0.00697	0.00001	0	0	0	0	0.00071	0.00001	0	0.00467	0.00025	0	0.00074	0	0	0.00001	0.00002	0	0	0	0	0	0.00005	0	0	0.00075	0	0	0	0.00539	0.00387	0	0	0.00047	0	0	0	0	0	0	0	0
137	0.00014	0	0	0.01164	0	0	0	0	0	0.00047	0.00414	0.00009	0	0	0	0.00149	0	0	0	0	0	0	0	0	0	0.00003	0.00009	0.00029	0	0	0.00003	0	0	0	0	0.00329	0	0	0	0.00004	0	0	0	0	0	0	0	0	0
138	0.00436	0	0	0.00005	0	0.00002	0	0	0	0	0.00041	0	0	0.00491	0	0	0.00002	0.00063	0.00781	0.00222	0	0	0	0.00009	0	0	0	0	0.00896	0	0.00017	0	0.00001	0	0	0.00001	0	0	0	0.01042	0.0146	0	0	0	0	0	0	0	0
139	0	0	0	0	0	0.00025	0	0.00776	0.00004	0	0	0	0	0.00003	0.00008	0	0.00017	0.00002	0	0.00002	0	0	0	0	0	0	0	0	0	0.00005	0	0	0.00018	0	0	0	0.00019	0.00119	0	0	0.00005	0	0	0	0	0	0	0	0
140	0	0	0	0	0	0	0	0.00001	0.01455	0	0	0	0	0	0.02512	0	0	0	0	0	0.00015	0	0	0	0	0	0	0	0	0.00002	0	0	0	0	0	0	0.00002	0.00005	0	0	0	0	0	0	0	0	0	0	0
141	0	0.00209	0.00273	0	0.00002	0	0.00117	0	0	0.00613	0	0.00735	0.00012	0	0	0.00615	0	0	0	0	0	0	0	0	0	0.00001	0.00004	0.00001	0	0	0	0	0	0.00005	0.00001	0.00001	0	0	0.00002	0	0	0.00005	0.00048	0	0	0	0	0	0
142	0.00032	0	0	0.00027	0	0	0	0	0	0.00002	0.00153	0	0	0.00002	0	0.00001	0	0	0.00009	0	0	0	0	0	0	0	0	0	0	0	0	0	0	0	0	0	0	0	0	0.00008	0	0	0	0	0	0	0	0	0
143	0.00658	0	0	0.00284	0	0	0	0	0	0.00002	0.01657	0.00002	0	0	0	0.00011	0	0	0	0	0	0	0	0	0	0.00001	0	0.00003	0.00001	0	0.00006	0	0	0	0	0.00001	0	0	0	0.00069	0.00001	0	0	0	0	0	0	0.00001	0
144	0	0	0	0.00001	0	0	0	0	0	0.00003	0.00003	0.00003	0	0	0	0.00035	0	0	0	0	0	0	0	0	0	0	0	0	0	0	0	0	0	0.00001	0	0.00001	0	0	0	0	0	0	0.00001	0	0	0	0	0	0
145	0.00004	0	0	0.00001	0	0	0	0	0	0	0	0	0	0.00016	0	0	0.00014	0.00051	0.00083	0.00046	0	0	0	0	0	0	0	0	0	0	0	0	0	0	0	0	0	0	0	0.00003	0.00003	0	0	0	0	0	0	0	0
146	0	0	0	0	0	0.00005	0	0	0	0	0	0	0	0.00047	0	0	0.0007	0.00389	0.00016	0.00145	0	0	0	0	0	0	0	0	0	0	0	0	0	0	0	0	0	0.00001	0	0.00002	0.0001	0	0	0	0	0	0	0	0
147	0	0	0	0	0	0	0	0	0	0	0	0	0	0	0	0	0	0	0	0	0	0	0	0	0	0	0	0	0	0	0	0	0	0	0	0	0	0	0	0	0	0	0	0	0	0	0	0	0
148	0	0	0	0	0	0	0	0	0	0	0	0	0	0	0	0	0	0	0	0	0	0	0	0	0	0	0	0	0	0	0	0	0	0	0	0	0	0	0	0	0	0	0	0	0	0	0	0	0
149	0	0	0	0	0	0	0	0	0	0	0	0	0	0	0	0	0	0	0	0	0	0	0	0	0	0	0	0	0	0	0	0	0	0	0	0	0	0	0	0	0	0	0	0	0	0	0	0	0
150	0	0	0	0	0	0	0	0	0	0	0	0	0	0	0	0	0	0	0	0	0	0	0	0	0	0	0	0	0	0	0	0	0	0	0	0	0	0	0	0	0	0	0	0	0	0	0	0	0
151	0	0	0	0	0	0	0	0	0	0	0	0	0	0	0	0	0	0	0	0	0	0	0	0	0	0	0	0	0	0	0	0	0	0	0	0	0	0	0	0	0	0	0	0	0	0	0	0	0
152	0	0	0	0.00001	0	0	0	0	0	0	0	0	0	0	0	0.00001	0	0	0	0	0	0	0	0	0	0	0	0.00001	0	0	0	0	0	0	0	0	0	0	0	0	0	0	0	0	0	0	0	0	0
153	0	0.00003	0.00004	0	0	0	0.00009	0	0	0.00003	0	0.00002	0.0001	0	0	0.00002	0	0	0	0	0	0	0	0	0	0	0	0	0	0	0	0.00001	0	0	0	0	0	0	0.00002	0	0	0.00003	0.00001	0	0	0	0	0	0
154	0	0.00053	0.00083	0	0.00001	0	0.00193	0	0	0.00036	0	0.00106	0.00012	0	0	0.00019	0	0	0	0	0	0	0	0	0.00003	0	0.00001	0	0	0	0	0.00004	0	0.00004	0	0	0	0	0.00003	0	0	0.00008	0.00019	0	0	0	0	0	0
[truncated: 105 more columns]
