# Supplementary material for: Modelling the influence of naturally acquired immunity from subclinical infection on outbreak dynamics and persistence of rabies in domestic dogs
Source: PLoS Negl Trop Dis. 2021 Jul 20;15(7):e0009581. doi: 10.1371/journal.pntd.0009581 (PMC8330898; doi:10.1371/journal.pntd.0009581)
Supplement: S1 Code — (ZIP) [file pntd.0009581.s007.zip › Code/Generate_movement_df.R]

### Code generates events data frame for spatial model, specifying movement of dogs between patches ###

# Set working directory
setwd(dirname(rstudioapi::getActiveDocumentContext()$path))

# Load required packages
library(rgdal)

# Load shape file of patches
properties   <- readOGR("../Code/properties_merged.shx")
n_properties <- nrow(properties)

# Parameters

p_leave<-0.005 # Mean proportion of dogs that leave a patch each week
years  <-30    # Years to simulate movements for 
dog_movement_times<-seq(1,(years*365), 7) # Dogs moved at weekly time steps 

# Find mid point of all properties
centroids<-coordinates(properties) 

# Create distance matrix between centroids of all patches
dist_matrix<-as.matrix(dist(centroids, upper=T))
gravity_matrix<-matrix(NA, nrow=n_properties, ncol=n_properties)
for(i in 1:nrow(gravity_matrix)){
  for(j in 1:ncol(gravity_matrix)){
    gravity_matrix[i,j]<-(properties$HD19_sum_1[i]*properties$HD19_sum_1[j])/dist_matrix[i,j]^2
  }
}

diag(gravity_matrix)<-0 # No movement to same patch
average_prob<-mean(colSums(gravity_matrix)) # average probability prior to adjustment

# Adjust matrix so mean proportion equal to p_leave
adjust_gravity_matrix<-average_prob/p_leave 
adjusted_gravity_matrix<-gravity_matrix/adjust_gravity_matrix

# Convert matrix to data frame moving proportion of dogs weekly 

movement_full<-list()
for(k in 1:length(dog_movement_times)){
  movement<-list()
  for(j in 1:nrow(adjusted_gravity_matrix)){
    movement[[j]] <- data.frame(event="extTrans", time=dog_movement_times[k], node=j, dest=which(adjusted_gravity_matrix[j,]>0), n=0, proportion=adjusted_gravity_matrix[j,which(adjusted_gravity_matrix[j,]>0)], select=1, shift=1)
  }
  print(paste("Completed rep ", k, " of ",length(dog_movement_times), sep=""))
  movement_full[[k]]<-do.call(rbind,movement)
}

movement_final<-do.call(rbind, movement_full)
movement_df_filename<-paste("../Code/movement_df.Rdata")

# save movement data frame
save(movement_final,file = movement_df_filename)
