# Supplementary material for: Modelling the influence of naturally acquired immunity from subclinical infection on outbreak dynamics and persistence of rabies in domestic dogs
Source: PLoS Negl Trop Dis. 2021 Jul 20;15(7):e0009581. doi: 10.1371/journal.pntd.0009581 (PMC8330898; doi:10.1371/journal.pntd.0009581)
Supplement: S1 Code — (ZIP) [file pntd.0009581.s007.zip › Code/Model_code.R]

### S1 code ###
### This code reproduces the analyses from: 
### "Modelling the influence of naturally acquired immunity from subclinical infection on outbreak dynamics and persistence of rabies in domestic dogs"
### Journal: PLOS Neglected Tropical Diseases
### Authors: Susannah Gold*, Christl Donnelly, Rosie Woodroffe, Pierre Nouvellet 
### *Email: s.gold17@imperial.ac.uk ###
####### Set-up ####### 

rm(list=ls())

# Set working directory
setwd(dirname(rstudioapi::getActiveDocumentContext()$path))

# This model uses the SimInf package which requires R tools. 
# Software installation instructions can be found at https://www.siminf.org/mparse-getting-started.html 

Sys.setenv(PATH = paste("C:/Rtools/bin", Sys.getenv("PATH"), sep=";"))
                     
# Create output dir. path 
if(!dir.exists("../Code/Results/")){dir.create("../Code/Results/")}

# Load required packages 
library(SimInf); library(ggplot2); library(viridis); library(gridExtra); library(RColorBrewer); 
library(lhs); library(epiR); library(dplyr);library (tidyr); library(sf); library(ggpubr)

# Load required files
properties  <- st_read("../Code/properties_merged.shx")                 # Shapefile of properties, including human density counts
con_mat_open<- read.csv("../Code/contact_matrix_open.csv", header=TRUE) # Matrix for probability of contact between patches
con_mat_open<- as.matrix(con_mat_open[,-1]) 

# Source R script to generate human-mediated movement data frame or load
# source("Generate_movement_df.R")
load("../Code/movement_df.Rdata")   # load data frame which specifies human-mediated dog movements 

#### Estimate dog numbers #####
# Convert number of humans in each patch to align with census 
total_pop_estimate_Laikipia <- sum(properties$HD19_sum_1) # Human population estimate summmed over patches
census_estimate             <- 518560                     # Human population number given from census in 2019
convert_population          <- census_estimate/total_pop_estimate_Laikipia # Convert number in each property 
properties$HD19_sum         <- properties$HD19_sum_1*convert_population # Correct human population in each patch

# Number of patches
nn<-nrow(properties) 

# Ratio of humans to dogs 
HD_ratio_rural  <- 7.4  # human:dog for rural areas
HD_ratio_urban  <- 21.2 # human:dog for urban areas
properties$Human_dens<-properties$HD_sum/properties$AREA_KM2 # convert number of humans to density

# If patch has a density higher than 1000 people/km2 use urban human:dog ratio, otherwise use rural
num_dogs<-ifelse(properties$Human_dens>1000, properties$HD19_sum/HD_ratio_urban, properties$HD19_sum/HD_ratio_rural)

# Round so integer in each patch
num_dogs<-round(num_dogs,0) 
# Total number of dogs
total_dogs<-sum(num_dogs)

####### Model specifications ####### 
#### Non-spatial model ####

## Compartments. S= susceptible, E=latent phase, I=infectious, R=naturally acquired immunity/ seropositive, D= dead from clinical infection

ns_compartments <- c("S","E","I", "R","D") 

## Transitions

ns_transitions <- c("@ -> (S+E+I+R< K/q)  ? a_max*(1-q*(S+E+I+R)/K)*(S+R): 0.0 -> S", # Introduction into population                                   
                    "S -> (S+E+I+R > 0.0) ? beta*S*I/(S+E+I+R)*(1-phi)*rho: 0.0-> R",  # Immunizing exposure
                    "S -> (S+E+I+R > 0.0) ? beta*S*I/(S+E+I+R)*phi: 0.0 -> E",         # Infectious exposure
                    "R -> delta* R-> S",  # Waning of recovered immunity
                    "S -> mu*S -> @ ",    # Background death susceptible
                    "E->  sigma*E ->I",   # Become infectious
                    "I -> nu*I -> D",     # Death of infectious
                    "R -> mu*R ->@",      # Background death of recovered
                    "@ -> z -> I"         # External introduction of infections
                    
)

#### Spatial model ####

## Compartments spatial model
## S= susceptible, E= latent phase, I=infectious, R=naturally acquired immunity/ seropositive, D= dead from clinical infection, K= carrying capacity for each patch

s_compartments  <- c("S","E","I", "R","D","K", "M")

## Transitions spatial model

spatial_transitions <- c("@ -> (S+E+I+R < K/q)  ? a_max*(1-q*(S+E+I+R)/K)*(S+R): 0.0 -> S",          # Introduction into population
                        "S -> (S+E+I+R > 0.0)  ? beta*S*I_coupling/(S+E+I+R)*(1-phi)*rho: 0.0 -> R", # Immunizing exposure
                        "S -> (S+E+I+R > 0.0)  ? beta*S*I_coupling/(S+E+I+R)*phi: 0.0 -> E",         # Infectious exposure
                        "R -> delta* R-> S",  # Waning of recovered immunity
                        "S -> mu*S -> @ ",    # Background death susceptible
                        "E -> sigma*E->I",    # Become infectious
                        "I -> (M < K/100) ? nu*I : nu*I*w -> M",# Death of infectious.
                        "R -> mu*R -> @",     # Background death of recovered
                        "@ -> z*K -> E",      # External introduction of infections
                        "M -> rem* M -> D"    # Remove at monthly rate
)

## Points function to process contact matrix between patches. Takes I in each compartment and multiplies by contact probability

v0 <- data.frame(I_coupling = rep(0, nn)) # Vector for coupling in each step

pts_fun <- "
      /* Number of compartments in the model. */
      const int Nc = 7;
  
      /* Number of nodes in the model. */
      const int Nnodes = 154;
  
      /* Determine the pointer to the compartment state vector in
       * the first node. Use this to find the number of individuals
       * at neighbours to the current node. */
      const int *u_0 = &u[-Nc*node];
  
      /* Clear the force of infection from neighboring nodes. Then
       * iterate over all neighbors and update the value. 'I_coupling' is
       * the first (and only) item in the continuous state vector 'v'. */
      v_new[0] = 0.0;
  
      /* Iterate over all neighbors. */
      for (int i = 0; i < Nnodes; i++) {
              double coupling = ldata[i];
              v_new[0] = v_new[0] + coupling * u_0[i * Nc + 2];
      }
  
      /* Error check the new I_coupling value. Finally, if I_coupling
       *  has changed compared to the previous value, return 1 to
       *  indicate to the numerical solver that the transition rates must
       *  be updated. */
      if (!R_FINITE(v_new[0]))
          return SIMINF_ERR_V_IS_NOT_FINITE;
      if (v_new[0] < 0.0)
          return SIMINF_ERR_V_IS_NEGATIVE;
      return v[0] != v_new[0]; /* 1 if needs update */
  "

### Matrices for how to process humen-mediated dog movements

# Compartments from which to move individuals (S, E and R), assumes clinically infectious individuals not transported
Z_input<- matrix(c(1,1,0,1,0,0,0), 
                     nrow=7, ncol=1, dimnames=list(c("S","E","I","R","D","K","M"), c("1"))) 

# Shifts between compartments 
N_input<- matrix(c(0,0,0,0,0,0,0), # shifts during movement- none
                     nrow=7, ncol=1, dimnames=list(c("S","E","I","R","D","K","M"), c("1"))) 

#### Default parameters #####

# Demographic parameters
mu_d        <- 0.45/365             # Background death rate 
a_max_d     <- (0.28*0.78*5.06)/365 # Maximum birth rate from Woodroffe et al. 2012 supplementary 
a_min_d     <- mu_d                 # Minimum birth rate set at background death rate
q_d<-(a_max_d-a_min_d)/a_max_d      # Scaling relationship between population size and birth rate

# Infection parameters
sigma_d     <- 1/22.3               # Rate of progression to clinical infection 
delta_d     <- 1/365                # Rate of waning immunity 
inf_d       <- 3.1                  # Duration of infectious period (days) from Hampson et al. 2009
nu_d        <- 1/inf_d              # Disease induced death rate 
R0_d        <- 1.2                  # R0

# Spatial model specific

rem_d          <- 1/30              # Rate at which individuals move from M to D

####### Non-spatial model- full parameter set #######  
#### Run non-spatial model ####

# set output for result
analysis_name<- "Nonspatial_model_full_parameter_set"
out_path <- paste("../Code/Results/", analysis_name, sep = "")
if(!dir.exists(out_path)){dir.create(out_path)}

# Range of rho and phi to run over

rho_levels_t<-seq(0,1, length.out = 5)
phi_levels_t<-seq(0.05,0.95, length.out = 5)

# Vectors with all combinations of rho and phi

rho_levels<-rep(rho_levels_t, length(phi_levels_t))
phi_levels<-rep(phi_levels_t,length(rho_levels_t))
phi_levels<-phi_levels[order(phi_levels)]

# External introduction (0 if no importation)

n_introduction_year <- 0                       # average number of external introductions per year
z_i                 <- n_introduction_year/365 # rate of importation

# Run parameters

reps    <- 1000 # Number of simulations to run
years   <- 30   # Years to run for
interval<- 7    # Interval between time points extracted
tspan_d <- seq(1, (years*365), interval) # Time points at which to extract
n_steps<-length(tspan_d) # Number of time points total
n_steps_minus_year<-n_steps-round((365/interval),0) # Time point 1 year before end of simulation. Used to calculate incidence in final year

# Starting numbers in each compartment
start_num<-24
u0 <- data.frame(S = rep(total_dogs, reps),E = rep(0, reps), I = rep(start_num, reps), R = rep(0, reps), D = rep(0, reps))

# List for outputs

output<-list()

# Run 
for (k in 1:length(rho_levels)){ # Run over all different parameter combinations
  
  # Parameters to input into model
  parameters<-c(a_max=a_max_d, mu=mu_d, phi=phi_levels[k],sigma=sigma_d, delta=delta_d, rho=rho_levels[k], nu = nu_d, beta = (R0_d*nu_d)/phi_levels[k], vac=0, z=z_i, K=total_dogs, q=q_d)
  
  # Mparse used to create model
  model<-mparse(transitions = ns_transitions, 
                compartments = ns_compartments,
                gdata = parameters, 
                u0 = u0, 
                tspan = tspan_d)
  
  # Run model
  result <- run(model, threads = 1)
  
  # Convert model for output in each compartment 
  S_out<-trajectory(model=result, compartments = "S"); S<-as.matrix(spread(S_out, node, S)[,-1])
  E_out<-trajectory(model=result, compartments = "E"); E<-as.matrix(spread(E_out, node, E)[,-1])
  I_out<-trajectory(model=result, compartments = "I"); I<-as.matrix(spread(I_out, node, I)[,-1])
  R_out<-trajectory(model=result, compartments = "R"); R<-as.matrix(spread(R_out, node, R)[,-1])
  D_out<-trajectory(model=result, compartments = "D"); D<-as.matrix(spread(D_out, node, D)[,-1])
  N_t<- S+E+I+R       # Total population size at each time step
  sero_prev_t<- R/N_t # Proportion of population seropositive at each time step
  
  ### Extract outputs ###
  
  # Outbreak time
  t_steps_ends<-apply(I, 2, function(x) max(which(x>0))) # time at which no more infectious individuals
  time_persists_t<-tspan_d[t_steps_ends] 
  time_persists_median<-median(time_persists_t, na.rm=TRUE) 
  time_persists_IQR<-IQR(time_persists_t, na.rm=TRUE) # interquartile range
  
  # Remain endemic at end of simulation
  
  endemic_runs<-length(which(time_persists_t==max(tspan_d)))/reps*100
  
  # Population decline
  pop_decline_t<-(1-(N_t[n_steps,]/N_t[1,]))*100 # proportion of population remaining at end of simulation
  pop_decline_median<-median(pop_decline_t, na.rm=TRUE) 
  pop_decline_IQR<-IQR(pop_decline_t, na.rm=TRUE)# interquartile range
  
  # Incidence per 100,000
  incidence_t<-((D[n_steps,]- D[n_steps_minus_year,])/N_t[n_steps_minus_year,]) *100000 #incidence per 100,000 in final year
  incidence_median<-median(incidence_t, na.rm=TRUE) # median incidence
  incidence_IQR<-IQR(incidence_t, na.rm=TRUE) # interquartile range
  
  # Seroprevalence
  seroprevalence_t<- sero_prev_t[n_steps,]*100 # seroprevalence at final time step
  seroprevalence_median<-median(seroprevalence_t, na.rm=TRUE) # median seroprevalence
  seroprevalence_IQR<-IQR(seroprevalence_t, na.rm=TRUE) # interquartile range
  
  # Output 
  output[[k]]<-cbind(phi_levels[k],rho_levels[k],pop_decline_median,pop_decline_IQR,incidence_median,incidence_IQR,seroprevalence_median,seroprevalence_IQR, time_persists_median, time_persists_IQR, endemic_runs)
  
  print(paste("Completed rep",k, "of", length(rho_levels)), sep="")
  
}

# Create data frame of outputs
heat_map_t<-do.call(rbind, output)
colnames(heat_map_t)[1:2]<-c("phi_levels", "rho_levels")
heat_map_t<-as.data.frame(heat_map_t)

# Save output

summary_filename<-paste("../Code/Results/",analysis_name,"/","Heat_map_data_nonspatial.Rdata", sep="")
save(heat_map_t,file = summary_filename)

### To load data from saved results
#load(paste("../Results/",analysis_name,"/","Heat_map_data_nonspatial.Rdata", sep=""))

#### Non-spatial model heatmap ####

### Plot heat maps
colpal<-brewer.pal(n=3, name="Dark2")

# Create non-spatial model heat maps
plot_name<-paste("Heat_maps_non_spatial", sep="")
if(file.exists(paste(out_path, "/",plot_name,".jpg", sep = ""))){file.remove(paste(out_path, "/",plot_name,".jpg", sep = ""))}
jpeg(file = paste(out_path, "/",plot_name,".jpg", sep = ""), width=3000, height=2000)

plot1<-ggplot()+ labs(x="Phi", y="Rho")  +geom_tile(data=heat_map_t ,mapping=aes(x=phi_levels, y=rho_levels, fill=endemic_runs))+
  theme_minimal(base_size=40)  +   scale_fill_viridis(option="magma", direction=-1, limits=c(0,100))+ (labs(fill="Persist to 30 years (%)")) +
  guides(fill = guide_colourbar(barwidth = 1, barheight = 15)) +annotate(geom="text", x=c(0.5, 0.5,0.05), y=c(0, 0.25,0.5), label=c("A", "B", "C"), size=25, color=colpal)
plot2<-ggplot()+ labs(x="Phi", y="Rho")  +geom_tile(data=heat_map_t ,mapping=aes(x=phi_levels, y=rho_levels, fill=pop_decline_median ))+
  theme_minimal(base_size=40) + scale_fill_viridis(option="magma", direction=-1, limits=c(-1,100))+ (labs(fill="Population decline (%)")) +
  guides(fill = guide_colourbar(barwidth = 1, barheight = 15))+annotate(geom="text", x=c(0.5, 0.5,0.05), y=c(0, 0.25,0.5), label=c("A", "B", "C"), size=25, color=colpal)
plot3<-ggplot()+ labs(x="Phi", y="Rho")  +geom_tile(data=heat_map_t ,mapping=aes(x=phi_levels, y=rho_levels, fill=incidence_median ))+
  theme_minimal(base_size=40) + scale_fill_viridis(option="magma", direction=-1, limits=c(0,max(heat_map_t$incidence_median)))+ (labs(fill="Incidence per 100,000"))+
  guides(fill = guide_colourbar(barwidth = 1, barheight = 15))+annotate(geom="text", x=c(0.5, 0.5,0.05), y=c(0, 0.25,0.5), label=c("A", "B", "C"), size=25, color=colpal)
plot4<-ggplot()+ labs(x="Phi", y="Rho")  +geom_tile(data=heat_map_t ,mapping=aes(x=phi_levels, y=rho_levels, fill=seroprevalence_median))+
  theme_minimal(base_size=40) + scale_fill_viridis(option="magma", direction=-1, limits=c(0,max(heat_map_t$seroprevalence_median)))+ (labs(fill="Seroprevalence (%)"))+
  guides(fill = guide_colourbar(barwidth = 1, barheight = 15))+annotate(geom="text", x=c(0.5, 0.5,0.05), y=c(0, 0.25,0.5), label=c("A", "B", "C"), size=25, color=colpal)
grid.arrange(plot1, plot2, plot3, plot4)

dev.off()

####### Non-spatial model- 3 scenarios ####### 
#### Run ####

# set output for result
analysis_name<- "Nonspatial_model_3_scenarios"
out_path <- paste("../Code/Results/", analysis_name, sep = "")
if(!dir.exists(out_path)){dir.create(out_path)}

# Run parameters

reps    <- 1000 # Number of simulations to run
years   <- 30   # Years to run for
interval<- 7    # Interval between time points extracted
tspan_d <- seq(1, (years*365), interval) # Time points at which to extract
n_steps<-length(tspan_d) # Number of time points total
n_steps_minus_year<-n_steps-round((365/interval),0) # Time point 1 year before end of simulation. Used to calculate incidence in final year

# Immunity scenario parameters- A, B and C
phi_levels<- c(0.5, 0.5, 0.05)  # Levels between which to vary phi
rho_levels<- c(0, 0.25,0.5)     # Levels between which to vary rho

# External introduction (0 if no importation)

n_introduction_year <- 0                       # average number of introductions per year
z_i                 <- n_introduction_year/total_dogs/365 # rate of importation

# Starting numbers in each compartment

start_num<-24
u0       <- data.frame(S = rep(total_dogs, reps),E = rep(0, reps), I = rep(start_num, reps), R = rep(0, reps), D = rep(0, reps))

# Lists to take outputs
output<-list() 
median_df<-list()
incidence_df<-list()
run_outputs<-list()

for(j in 1:length(rho_levels)){
  
  # Model parameters
  
  input_parameters<- c(a_max=a_max_d, mu=mu_d, phi=phi_levels[j],sigma=sigma_d, delta=delta_d, rho=rho_levels[j], nu = nu_d, beta = (R0_d*nu_d)/phi_levels[j], vac=0, z=z_i, K=total_dogs, q=q_d)
  
  # Create model
  scenarios_model_non_spatial <- mparse(transitions = ns_transitions, 
                                        compartments = ns_compartments,
                                        gdata = input_parameters, 
                                        u0 = u0, 
                                        tspan = tspan_d)
  
  result <- run(scenarios_model_non_spatial, threads = 1)
  
  ####  Convert output ####
  
  #Convert model for output in each compartment 
  S_out<-trajectory(model=result, compartments = "S"); S<-as.matrix(spread(S_out, node, S)[,-1])
  E_out<-trajectory(model=result, compartments = "E"); E<-as.matrix(spread(E_out, node, E)[,-1])
  I_out<-trajectory(model=result, compartments = "I"); I<-as.matrix(spread(I_out, node, I)[,-1])
  R_out<-trajectory(model=result, compartments = "R"); R<-as.matrix(spread(R_out, node, R)[,-1])
  D_out<-trajectory(model=result, compartments = "D"); D<-as.matrix(spread(D_out, node, D)[,-1])
  N<- S+E+I+R       # Total population size at each time step
  sero_prev_t<- R/N # Proportion of population seropositive at each time step
  t_steps_ends<-apply(I, 2, function(x) max(which(x>0))) # Time at which no more infectious individuals
  time_persists_t<-tspan_d[t_steps_ends] 
  
  # Extract medians and quartiles for plotting
  N_median_outputs<-apply(N,1,median, na.rm=TRUE); N_LIQ<-apply(N,1,quantile, na.rm=TRUE,probs=0.25); N_UIQ<-apply(N,1,quantile, na.rm=TRUE,probs=0.75)
  SP_median_outputs<-apply(sero_prev_t,1,median, na.rm=TRUE); SP_LIQ<-apply(sero_prev_t,1,quantile, na.rm=TRUE,probs=0.25); SP_UIQ<-apply(sero_prev_t,1,quantile, na.rm=TRUE,probs=0.75)
  D_median_outputs<-apply(D,1,median, na.rm=TRUE); D_LIQ<-apply(D,1,quantile, na.rm=TRUE,probs=0.25); D_UIQ<-apply(D,1,quantile, na.rm=TRUE,probs=0.75)
  I_median_outputs<-apply(I,1,median, na.rm=TRUE); I_LIQ<-apply(I,1,quantile, na.rm=TRUE,probs=0.25); I_UIQ<-apply(I,1,quantile, na.rm=TRUE,probs=0.75)
  median_df[[j]]<-cbind(tspan_d, j, N_median_outputs,N_LIQ, N_UIQ,SP_median_outputs, SP_LIQ, SP_UIQ,D_median_outputs,D_LIQ, D_UIQ,I_median_outputs, I_UIQ, I_LIQ)
  
  ## Extract incidence for each year
  cases_100000<-matrix(NA, nrow=years, ncol=reps)
  for(i in 2:years){
    cases_100000[1,]<-(D[round(365/interval,0),]/N[1,])*100000
    cases_100000[i,]<-((D[round(365/interval,0)*i,]-D[round(365/interval,0)*(i-1),])/N[round(365/interval,0)*(i-1),])*100000
    
  }
  incidence_median<-apply(cases_100000,1,median, na.rm=TRUE); incidence_LIQ<-apply(cases_100000,1,quantile, na.rm=TRUE,probs=0.25); incidence_UIQ<-apply(cases_100000,1,quantile, na.rm=TRUE,probs=0.75)
  incidence_df[[j]]<-cbind(seq(1:years),j, incidence_median, incidence_LIQ,incidence_UIQ)
  
  # Population decline
  pop_decline_t<-N[n_steps,]/N[1,] # proportion of population remaining
  pop_decline_median<-median(pop_decline_t)
  pop_decline_IQR<-IQR(pop_decline_t)
  
  # Incidence per 100,000
  incidence_t<-(D[n_steps,]- D[n_steps_minus_year,])/N[n_steps_minus_year,] *100000
  incidence_median<-median(incidence_t, na.rm=TRUE)
  incidence_IQR<-IQR(incidence_t, na.rm=TRUE)
  
  # Seroprevalence
  seroprevalence_t<- sero_prev_t[n_steps,]*100
  seroprevalence_median<-median(seroprevalence_t, na.rm=TRUE)
  seroprevalence_IQR<-IQR(seroprevalence_t, na.rm=TRUE)
  
  # Outbreak time
  
  time_persists_median<-median(time_persists_t, na.rm=TRUE) 
  time_persists_IQR<-IQR(time_persists_t, na.rm=TRUE)# interquartile range
  endemic_runs<-length(which(time_persists_t==max(tspan_d)))
  
  # Individual runs 
  run_outputs[[j]]<-cbind(j,seq(1:reps), time_persists_t,D[n_steps,],incidence_t,seroprevalence_t,pop_decline_t)
  
  # Summary outputs
  output[[j]]<-cbind(phi_levels[j],rho_levels[j],pop_decline_median,pop_decline_IQR,incidence_median,incidence_IQR,seroprevalence_median,seroprevalence_IQR,time_persists_median, time_persists_IQR, endemic_runs)
  
  
  print(paste("Completed rep ", j, " of ", length(rho_levels), sep=" "))
  
}

## Outputs
# Summary results
summary_results<-do.call(rbind,output)
colnames(summary_results)[1:2]<-c("phi_levels", "rho_levels")

#Medians and quartiles
df_full<-as.data.frame(do.call(rbind,median_df))
colnames(df_full)[1:2]<-c("Time", "Scenario")
df_full$Scenario<-as.factor(df_full$Scenario)

#Annual incidences
incidence_df<-as.data.frame(do.call(rbind, incidence_df))
colnames(incidence_df)[1:2]<-c("Year", "Scenario")
incidence_df$Scenario<-as.factor(incidence_df$Scenario)

#Individual run summary outputs
run_outputs<-do.call(rbind,run_outputs)
colnames(run_outputs)<-c("Scenario", "Rep", "time_end", "total_infected","end_incidence", "end_seroprevalence", "pop_decline")
run_outputs<-as.data.frame(run_outputs)
run_outputs$Scenario<-as.factor(run_outputs$Scenario)

## Save outputs
summary_filename<-paste("../Code/Results/",analysis_name,"/","Nonspatial_scenario_outputs.Rdata", sep="")
save(df_full,incidence_df,run_outputs, file = summary_filename)

## To load data 
#load(summary_filename)

#### Plots ####

## Set colour scheme
colpal<-brewer.pal(n=length(rho_levels), name="Dark2")

## Plot median run outputs

plot_name<-paste(analysis_name, "_plot", sep="")

if(file.exists(paste(out_path, "/",plot_name,".jpg", sep = ""))){file.remove(paste(out_path, "/",plot_name,".jpg", sep = ""))}
jpeg(file = paste(out_path, "/",plot_name,".jpg", sep = ""), width=1000, height=1000)

p1<-ggplot(df_full) +geom_line(aes(x=Time/365,y=N_median_outputs, group=Scenario, col=Scenario))+ labs(x="", y="Total population", fill="Scenario", col="Scenario")+ 
  geom_ribbon(aes(x=Time/365, ymin = N_LIQ, ymax = N_UIQ, group=Scenario, fill=Scenario), alpha=0.1)+ ggtitle("Total population")+
  scale_colour_manual(values = colpal,labels=c("A", "B", "C") ) + scale_fill_manual(values = colpal,labels=c("A", "B", "C") )+theme_classic(base_size = 20)+ 
  scale_y_continuous(limits=c(0, max(df_full$N_UIQ)), breaks = seq(0, 65000, by = 10000)) + annotate("rect", xmin = -1, xmax = 30, ymin = total_dogs*0.8, ymax = total_dogs, alpha = .2) +
  scale_x_continuous( breaks = seq(0, 30, by = 5))

p2<-ggplot(incidence_df) +geom_line(aes(x=Year,y=incidence_median, group=Scenario, col=Scenario))+ labs(x="", y="Annual incidence per 100,000", fill="Scenario", col="Scenario")+ 
  geom_ribbon(aes(x=Year, ymin = incidence_LIQ, ymax = incidence_UIQ, group=Scenario, fill=Scenario), alpha=0.1)+ ggtitle("Annual incidence per 100,000")+
  scale_colour_manual(values = colpal,labels=c("A", "B", "C") ) + scale_fill_manual(values = colpal,labels=c("A", "B", "C") )+theme_classic(base_size = 20) +
  scale_y_continuous( breaks = seq(0, 120000, by = 20000)) +  annotate("rect", xmin = -1, xmax = 30, ymin = 0 , ymax = 2000, alpha = .2)  +
  scale_x_continuous( breaks = seq(0, 30, by = 5))

p3<-ggplot(df_full) +geom_line(aes(x=Time/365,y=SP_median_outputs*100, group=Scenario, col=Scenario))+ labs(x="Time (years)", y="Seroprevalence (%)", main="Seroprevalence (", fill="Scenario", col="Scenario")+ 
  geom_ribbon(aes(x=Time/365, ymin = SP_LIQ*100, ymax = SP_UIQ*100, group=Scenario, fill=Scenario), alpha=0.1)+ggtitle("Seroprevalence (%)")+
  scale_colour_manual(values = colpal,labels=c("A", "B", "C") ) + scale_fill_manual(values = colpal,labels=c("A", "B", "C") ) +theme_classic(base_size = 20)+ scale_y_continuous(breaks = seq(0, 20, by = 2)) +
  scale_x_continuous( breaks = seq(0, 30, by = 5)) + annotate("rect", xmin = -1, xmax = 30, ymin = 7 , ymax = 20, alpha = .2) 

ggarrange(p1, p2, p3, ncol=1, nrow=3, common.legend = TRUE, legend="bottom")

dev.off()

### Boxplots

plot_name<-paste(analysis_name, "_boxplots", sep="")

if(file.exists(paste(out_path, "/",plot_name,".jpg", sep = ""))){file.remove(paste(out_path, "/",plot_name,".jpg", sep = ""))}
jpeg(file = paste(out_path, "/",plot_name,".jpg", sep = ""), width=1000, height=1000)

p1<-ggplot(run_outputs) +geom_boxplot(aes(x=Scenario, group=Scenario, y=time_end, fill=Scenario)) + labs(x="Immunity Scenario", y= "Outbreak time", group="Immunity scenario") + theme_classic(base_size = 25)+
  scale_fill_manual(values = colpal,labels=c("A", "B", "C") ) + scale_x_discrete(labels=c("A","B","C"))+ theme(legend.position= "none") + ggtitle("Outbreak time (days)")
p2<-ggplot(run_outputs) +geom_boxplot(aes(x=Scenario, group=Scenario, y=100*(1-pop_decline), fill=Scenario)) + labs(x="Immunity Scenario", y= "Population decline (%)", group="Immunity scenario") + theme_classic(base_size = 25)+
  scale_fill_manual(values = colpal,labels=c("A", "B", "C") )+ scale_x_discrete(labels=c("A","B","C"))+ theme(legend.position= "none")  + ggtitle("Population decline (%)") +  
  annotate("rect", xmin = 0.5, xmax = 3.5,ymin = 0 , ymax = 20, alpha = .2)  
p3<-ggplot(run_outputs) +geom_boxplot(aes(x=Scenario, group=Scenario, y=end_incidence, fill=Scenario)) + labs(x="Immunity Scenario", y= "Annual incidence per 100,000", group="Immunity scenario") + theme_classic(base_size = 25)+
  scale_fill_manual(values = colpal,labels=c("A", "B", "C") )+ scale_x_discrete(labels=c("A","B","C"))+ theme(legend.position= "none") + ggtitle("Incidence per 100,000 ") +
  annotate("rect", xmin = 0.5, xmax = 3.5,ymin = 0 , ymax = 1500, alpha = .2) 
p4<-ggplot(run_outputs) +geom_boxplot(aes(x=Scenario, group=Scenario, y=end_seroprevalence, fill=Scenario)) + labs(x="Immunity Scenario", y= "Seroprevalence (%)", group="Seroprevalence (%)") + theme_classic(base_size = 25)+
  scale_fill_manual(values = colpal,labels=c("A", "B", "C") )+ scale_x_discrete(labels=c("A","B","C"))+ theme(legend.position= "none") + ggtitle("Seroprevalence at year 30") +  
  annotate("rect", xmin = 0.5, xmax = 3.5,ymin = 7 , ymax = 30, alpha = .2) 

grid.arrange(p1,p2,p3,p4)

dev.off()

####### Non-spatial model-Sensitivity analysis ####### 
#### Sensitivity analysis set-up ####

# set output for result
analysis_name<- "Sensitivity_analysis"
out_path <- paste("../Code/Results/", analysis_name, sep = "")
if(!dir.exists(out_path)){dir.create(out_path)}

np          <- 100                # Number of parameter points
lhs         <- maximinLHS(np,8)   # Latin hypercube sampling 
reps        <- 1000               # Number of repeats of each parameter combination
years       <- 30                 # Years to run for
interval    <- 7                  # Interval between time points extracted
tspan_d     <- seq(1, (years*365), interval) # Time points at which to extract
n_steps     <- length(tspan_d) # Number of time points total
n_steps_minus_year<-n_steps-round((365/interval),0) # Time point 1 year before end of simulation. Used to calculate incidence in final year

# Ranges for each parameter
a_max_min<- 1/365; a_max_max<- 0.01        # 1 year to 100 days
mu_min   <- 1/(3*365); mu_max<- 1/365      # 3 years to 1 year
phi_min  <- 0.05; phi_max<- 0.95 
sigma_min<- 0.02; sigma_max<- 0.06         # 50 to 16 days
delta_min<- 1/(3*365) ; delta_max<-  1/100 # 3 years to 100 days
rho_min  <- 0; rho_max<- 1 
nu_min   <- 1/7 ; nu_max<- 1/1             # 1 week to 1 day

# Create set of parameter values
params.set_t<-cbind(
  a_max  <- lhs[,1]* (a_max_max- a_max_min)+ a_max_min,
  mu     <- lhs[,2]* (mu_max- mu_min)+ mu_min,
  phi    <- lhs[,3]* (phi_max-phi_min)+ phi_min,
  sigma  <- lhs[,4]* (sigma_max- sigma_min)+ sigma_min,
  delta  <- lhs[,5]* (delta_max- delta_min)+ delta_min,
  rho    <- lhs[,6]* (rho_max-rho_min)+ rho_min,
  nu     <- lhs[,7]* (nu_max- nu_min)+ nu_min
)

# beta and q calculated from other parameters
beta<- (R0_d * params.set_t[,7])/ params.set_t[,3]
q<- (params.set_t[,1]-params.set_t[,2])/params.set_t[,1]
params.set<-cbind(params.set_t,beta, q)
colnames(params.set)<-NULL
start_num<-24

#### Run sensitivity analysis  ####

output<-list() #empty list to take outputs of data table 

for (k in 1:np){
  
  ###Set parameter values from lhs
  
  parameters<-c(a_max=params.set[k,1], mu=params.set[k,2], phi=params.set[k,3],sigma=params.set[k,4], delta=params.set[k,5], 
                rho=params.set[k,6], nu =params.set[k,7], beta = params.set[k,8], z=0, K=total_dogs, q=params.set[k,9])
  
  u0 <- data.frame(S = rep(total_dogs, reps),E = rep(0, reps), I = rep(start_num, reps), R = rep(0, reps),D = rep(0, reps))
  
  # Create model
  
  sa_model <- mparse(transitions = ns_transitions, compartments = ns_compartments, gdata = parameters, u0 = u0, tspan = tspan_d)
  
  # Run model
  
  result <- run(sa_model, threads = 1)
  
  #Convert model for outpt
  S_out<-trajectory(model=result, compartments = "S"); S<-as.matrix(spread(S_out, node, S)[,-1])
  E_out<-trajectory(model=result, compartments = "E"); E<-as.matrix(spread(E_out, node, E)[,-1])
  I_out<-trajectory(model=result, compartments = "I"); I<-as.matrix(spread(I_out, node, I)[,-1])
  R_out<-trajectory(model=result, compartments = "R"); R<-as.matrix(spread(R_out, node, R)[,-1])
  D_out<-trajectory(model=result, compartments = "D"); D<-as.matrix(spread(D_out, node, D)[,-1])
  N_t<- S+E+I+R       # Total population size at each time step
  sero_prev_t<- R/N_t # Proportion of population seropositive at each time step
  
  # Outbreak time
  t_steps_ends<-apply(I, 2, function(x) max(which(x>0))) # time at which no more infectious individuals
  time_persists_t<-tspan_d[t_steps_ends] 
  time_persists_median<-median(time_persists_t, na.rm=TRUE) 
  
  # Remain endemic at end of simulation
  
  endemic_runs<-length(which(time_persists_t==max(tspan_d)))
  
  # Population decline
  pop_decline_t<-N_t[n_steps,]/N_t[1,] # proportion of population remaining at end of simulation
  pop_decline_median<-median(pop_decline_t, na.rm=TRUE) 
  
  # Incidence per 100,000
  incidence_t<-((D[n_steps,]- D[n_steps_minus_year,])/N_t[n_steps_minus_year,]) *100000 #incidence per 100,000 in final year
  incidence_median<-median(incidence_t, na.rm=TRUE) # median incidence
  
  # Seroprevalence
  seroprevalence_t<- sero_prev_t[n_steps,] # seroprevalence at final time step
  seroprevalence_median<-median(seroprevalence_t, na.rm=TRUE) # median seroprevalence
  
  total_infected<-median(D[n_steps,], na.rm=TRUE)
  
  # Output 
  output[[k]]<-cbind(total_infected, pop_decline_median,incidence_median,seroprevalence_median, time_persists_median,endemic_runs)
  
  ###Analysis 
  print(paste("Completed rep",k, "of", np), sep="")
  
}

# create data frame with parameter combinations and results
summary_results_full_t<-do.call(rbind,output) 
sens_dat<-cbind(params.set_t,summary_results_full_t)

### Save results

output_name<-paste("../Code/Results/Sensitivity_analysis/Sensitivity_analysis_results.Rdata", sep = "")
if(file.exists(output_name)){file.remove(output_name)}
save(sens_dat, file = output_name)

#### Plot sensitivity analysis  ####

## Load pre-run results
colnames(sens_dat)<- c("a","mu","phi","sigma","delta","rho","nu", "total_infected", "median_pop_decline", "median_end_incidence", "median_seroprevalence","time_persists_median", "endemic_runs")
sens_dat<-as.data.frame(sens_dat)

# Calculate partical rank correlation coefficients 

ti_prcc<-epi.prcc(sens_dat[,1:8], sided.test = 2)       # Calculate prcc for total infected
ms_prcc<-epi.prcc(sens_dat[,c(1:7,12)], sided.test = 2) # Calculate prcc for median seroprevalence
pe_prcc<-epi.prcc(sens_dat[,c(1:7,13)], sided.test = 2) # Calculate prcc for probability endemic

### Plot
ti_prcc$params<-c("a","mu","phi","sigma","delta","rho","nu")
ms_prcc$params<-c("a","mu","phi","sigma","delta","rho","nu")
pe_prcc$params<-c("a","mu","phi","sigma","delta","rho","nu")

ti_prcc$params<-factor(ti_prcc$params, levels=c("a","mu","phi","sigma","delta","rho","nu"))
ms_prcc$params<-factor(ms_prcc$params, levels=c("a","mu","phi","sigma","delta","rho","nu"))
pe_prcc$params<-factor(pe_prcc$params, levels=c("a","mu","phi","sigma","delta","rho","nu"))

ti_prcc$signif<-ifelse(ti_prcc$p.value<0.05, "Y", "N")
ms_prcc$signif<-ifelse(ms_prcc$p.value<0.05, "Y", "N")
pe_prcc$signif<-ifelse(pe_prcc$p.value<0.05, "Y", "N")

## Create plots for sensitivity analysis ##

plot_name<-paste("Sensitivity_analysis_plot")

if(file.exists(paste(out_path, "/",plot_name,".jpg", sep = ""))){file.remove(paste(out_path, "/",plot_name,".jpg", sep = ""))}
jpeg(file = paste(out_path, "/",plot_name,".jpg", sep = ""), width=800, height=1000)

sp1<-ggplot(pe_prcc, aes(x=params, y=gamma, fill=signif)) +geom_bar(stat="identity") +theme_classic() +ylim(c(-1,1)) + 
  labs(x="Parameter", y="PRCC", fill="Significant at p<0.05") + theme(text=element_text(size=15), axis.text.x = element_text(size = 20),   panel.grid.minor.y = element_line(colour="darkgrey"), panel.grid.major.y = element_line(colour="darkgrey")) +
  scale_x_discrete(labels=c(expression(a_max),expression(mu), expression(phi),expression(sigma), expression(delta), expression(rho), expression(nu)))+
  ggtitle("Probability rabies persists")

sp2<-ggplot(ti_prcc, aes(x=params, y=gamma, fill=signif)) +geom_bar(stat="identity") +theme_classic() +ylim(c(-1,1)) + 
  labs(x="Parameter", y="PRCC", fill="Significant at p<0.05") + theme(text=element_text(size=15), axis.text.x = element_text(size = 20),   panel.grid.minor.y = element_line(colour="darkgrey"), panel.grid.major.y = element_line(colour="darkgrey")) +
  scale_x_discrete(labels=c(expression(a_max),expression(mu), expression(phi),expression(sigma), expression(delta), expression(rho), expression(nu)))+
  ggtitle("Total infected")

sp3<-ggplot(ms_prcc, aes(x=params, y=gamma, fill=signif)) +geom_bar(stat="identity") +theme_classic() +ylim(c(-1,1)) + 
  labs(x="Parameter", y="PRCC", fill="Significant at p<0.05") + theme(text=element_text(size=15), axis.text.x = element_text(size = 20),   panel.grid.minor.y = element_line(colour="darkgrey"), panel.grid.major.y = element_line(colour="darkgrey")) +
  scale_x_discrete(labels=c(expression(a_max),expression(mu), expression(phi),expression(sigma), expression(delta), expression(rho), expression(nu)))+
  ggtitle("Seroprevalence")

grid.arrange(sp1, sp2, sp3)

dev.off()

####### Spatial model- 3 scenarios ####### 
#### Run ####
# set output for result

analysis_name<- "Spatial_model_3_scenarios"
out_path <- paste("../Code/Results/", analysis_name, sep = "")
if(!dir.exists(out_path)){dir.create(out_path)}

# Run parameters
reps    <- 1000 # Number of simulations to run
years   <- 30   # Years to run for
interval<- 7    # Interval between time points extracted
tspan_d <- seq(1, (years*365), interval) # Time points at which to extract
n_steps<-length(tspan_d) # Number of time points total
n_steps_minus_year<-n_steps-round((365/interval),0) # Time point 1 year before end of simulation. Used to calculate incidence in final year

# Immunity scenario parameters- A, B and C
phi_levels<- c(0.5, 0.5, 0.05) # Levels between which to vary phi
rho_levels<- c(0, 0.25,0.5)    # Levels between which to vary rho

# Additional parameters to vary

n_introduction_year <- 0                       # Average number of introductions per year
z_i                 <- n_introduction_year/total_dogs/365 # Rate of importation
R0_i                <- 1.2                       # R0
w_i                 <- 1                       # Incidence-dependent human response
delta_i             <- 1/365                   # Rate at which immunity wanes

# Select scenario
scenario_name<- paste("Spatial_model", "_delta_years_", (1/delta_i)/365, "_R0_", R0_i, sep="")
start_patch<-which(num_dogs==max(num_dogs))
num_start<-round(num_dogs[start_patch]*0.01)

# set up
output<-list()
median_df<-list()
incidence_df<-list()
run_outputs<-list()

for(j in 1:length(rho_levels)){
  
  # Model parameters
  
  input_parameters<- c(a_max=a_max_d, mu=mu_d, phi=phi_levels[j],sigma=sigma_d, delta=delta_i, rho=rho_levels[j], nu = nu_d, 
                       beta = (R0_i*nu_d)/phi_levels[j], z=z_i, q=q_d, w=w_i, rem=rem_d)
  
  # Arrays to take outputs
  S_tot<-array(NA, dim=c(n_steps, reps))
  E_tot<-array(NA, dim=c(n_steps, reps))
  I_tot<-array(NA, dim=c(n_steps, reps))
  R_tot<-array(NA, dim=c(n_steps, reps))
  D_tot<-array(NA, dim=c(n_steps, reps))
  time_persists<-c()
  
  # List to take simulated sample seroprevalence
  sampled_seroprevalence<- list()
  
  # Starting numbers in each compartment 
  u0 <- data.frame(S = as.integer(num_dogs),E = rep(0, nn),I = rep(0, nn), R = rep(0, nn), V = rep(0, nn), D = rep(0, nn), K= as.integer(num_dogs), M= rep(0, nn))
  
  # Introduce infectious individuals
  u0$I[start_patch] <- num_start    
  u0$S[start_patch] <- u0$S[start_patch] - num_start
  
  # Create model
  scenarios_model <- mparse(transitions = spatial_transitions,
                            compartments = s_compartments,
                            gdata = input_parameters,
                            ldata = con_mat_open,
                            events= movement_final,
                            u0 = u0,
                            v0 = v0,
                            tspan = tspan_d,
                            pts_fun = pts_fun,
                            E=Z_input,
                            N=N_input)
  
  
  for(k in 1:reps){
    
    # Run model
    result <- run(scenarios_model)
    
    ####  Convert output ####
    
    S_out<-trajectory(model=result, compartments = "S"); S_t<-group_by(S_out, time) %>% summarise(S_all=sum(S))
    S_tot[,k]<-S_t$S_all
    E_out<-trajectory(model=result, compartments = "E"); E_t<-group_by(E_out, time) %>% summarise(E_all=sum(E))
    E_tot[,k]<-E_t$E_all
    I_out<-trajectory(model=result, compartments = "I"); I_t<-group_by(I_out, time) %>% summarise(I_all=sum(I))
    I_tot[,k]<-I_t$I_all
    R_out<-trajectory(model=result, compartments = "R"); R_t<-group_by(R_out, time) %>% summarise(R_all=sum(R))
    R_tot[,k]<-R_t$R_all
    M_out<-trajectory(model=result, compartments = "M"); M_t<-group_by(M_out, time) %>% summarise(M_all=sum(M))
    D_out<-trajectory(model=result, compartments = "D"); D_t<-group_by(D_out, time) %>% summarise(D_all=sum(D))
    D_tot[,k]<-D_t$D_all+ M_t$M_all
    time_persists[k]<-tspan_d[max(which(I_tot[,k]>0))]
    
    ### Simulate sampling of seroprevalence within patches
    
    S_end<-subset(S_out, time==(max(tspan_d)))
    E_end<-subset(E_out, time==(max(tspan_d)))
    I_end<-subset(I_out, time==(max(tspan_d)))
    R_end<-subset(R_out, time==(max(tspan_d)))
    
    seropos<-R_end$R                              # Seropositives in each patch at end
    N_end<- S_end$S + E_end$E + I_end$I + R_end$R # Population size in each patch at end
    big_props<-which(N_end>30)                    # Only sample properties where at least 30 individuals

    ### Sum over nodes
    
    print(paste("Completed rep ", k , " of ", reps, " of levels ", j, " of ", length(rho_levels), sep=" "))
    
  }
  
  # Calculate total size and seroprevalence
  N_tot<-S_tot+E_tot+I_tot+R_tot
  sero_prev_t<- R_tot/N_tot
  
  # Extract medians and quartiles for plotting
  N_median_outputs<-apply(N_tot,1,median, na.rm=TRUE); N_LIQ<-apply(N_tot,1,quantile, na.rm=TRUE,probs=0.25); N_UIQ<-apply(N_tot,1,quantile, na.rm=TRUE,probs=0.75)
  SP_median_outputs<-apply(sero_prev_t,1,median, na.rm=TRUE); SP_LIQ<-apply(sero_prev_t,1,quantile, na.rm=TRUE,probs=0.25); SP_UIQ<-apply(sero_prev_t,1,quantile, na.rm=TRUE,probs=0.75)
  D_median_outputs<-apply(D_tot,1,median, na.rm=TRUE); D_LIQ<-apply(D_tot,1,quantile, na.rm=TRUE,probs=0.25); D_UIQ<-apply(D_tot,1,quantile, na.rm=TRUE,probs=0.75)
  I_median_outputs<-apply(I_tot,1,median, na.rm=TRUE); I_LIQ<-apply(I_tot,1,quantile, na.rm=TRUE,probs=0.25); I_UIQ<-apply(I_tot,1,quantile, na.rm=TRUE,probs=0.75)
  median_df[[j]]<-cbind(tspan_d, j, N_median_outputs,N_LIQ, N_UIQ,SP_median_outputs, SP_LIQ, SP_UIQ,D_median_outputs,D_LIQ, D_UIQ,I_median_outputs, I_UIQ, I_LIQ)
  
  ## Extract incidence for each year
  cases_100000<-matrix(NA, nrow=years, ncol=reps)
  for(i in 2:years){
    cases_100000[1,]<-(D_tot[round(365/interval,0),]/N_tot[1,])*100000
    cases_100000[i,]<-((D_tot[round(365/interval,0)*i,]-D_tot[round(365/interval,0)*(i-1),])/N_tot[round(365/interval,0)*(i-1),])*100000
    
  }
  incidence_median<-apply(cases_100000,1,median, na.rm=TRUE); incidence_LIQ<-apply(cases_100000,1,quantile, na.rm=TRUE,probs=0.25); incidence_UIQ<-apply(cases_100000,1,quantile, na.rm=TRUE,probs=0.75)
  incidence_df[[j]]<-cbind(seq(1:years),j, incidence_median, incidence_LIQ,incidence_UIQ)
  
  # Population decline
  pop_decline_t<-(1-N_tot[n_steps,]/N_tot[1,])*100 # percentage population decline
  pop_decline_median<-median(pop_decline_t)
  pop_decline_IQR<-IQR(pop_decline_t)
  
  # Incidence per 100,000 for last year
  incidence_t<-(D_tot[n_steps,]- D_tot[n_steps_minus_year,])/N_tot[n_steps_minus_year,]*100000
  incidence_median<-median(incidence_t, na.rm=TRUE)
  incidence_IQR<-IQR(incidence_t, na.rm=TRUE)
  
  # Seroprevalence at last time point
  seroprevalence_t<- sero_prev_t[n_steps,]
  seroprevalence_median<-median(seroprevalence_t, na.rm=TRUE)
  seroprevalence_IQR<-IQR(seroprevalence_t, na.rm=TRUE)
  
  # Outbreak time
  time_persists_median<-median(time_persists, na.rm=TRUE) 
  time_persists_IQR<-IQR(time_persists, na.rm=TRUE)# interquartile range
  endemic_runs<-length(which(time_persists==max(tspan_d)))
  
  # Also output individual runs 
  run_outputs[[j]]<-cbind(j,seq(1:reps), time_persists,D_tot[n_steps,],incidence_t,seroprevalence_t,pop_decline_t)
  
  # Outputs
  output[[j]]<-cbind(phi_levels[j],rho_levels[j],pop_decline_median,pop_decline_IQR,incidence_median,incidence_IQR,seroprevalence_median,seroprevalence_IQR,time_persists_median, time_persists_IQR, endemic_runs)
  
  # Seroprevalence sampling outputs
  scenario<-rep(j, reps) # add in scenario 
}

# Outputs
# Summary data frame 
summary_results<-do.call(rbind,output)
colnames(summary_results)[1:2]<-c("phi_levels", "rho_levels")
summary_results<-as.data.frame(summary_results)

# Annual incidence 
incidence_df<-as.data.frame(do.call(rbind, incidence_df))
colnames(incidence_df)[1:2]<-c("Year", "Scenario")
incidence_df$Scenario<-as.factor(incidence_df$Scenario)

# Outputs from individual simulations
run_outputs<-do.call(rbind,run_outputs)
colnames(run_outputs)<-c("Scenario", "Rep", "time_end", "total_infected","end_incidence", "end_seroprevalence", "pop_decline")
run_outputs<-as.data.frame(run_outputs)
run_outputs$Scenario<-as.factor(run_outputs$Scenario)

# Data frame of medians
df_full<-as.data.frame(do.call(rbind,median_df))
colnames(df_full)[1:2]<-c("Time", "Scenario")
df_full$Scenario<-as.factor(df_full$Scenario)


## Save results

output_name<- paste("../Code/Results/",analysis_name,"/Outputs_",scenario_name, ".Rdata", sep = "")
save(summary_results, df_full,incidence_df,run_outputs, file = output_name)

#### Plots ####

load(paste("../Code/Results/",analysis_name,"/Outputs_",scenario_name, ".Rdata", sep = ""))

pal <- colorRampPalette(c("red", "royalblue2"))
colpal<-brewer.pal(n=length(unique(df_full$Scenario)), name="Dark2")

plot_name<-paste(analysis_name,"_", scenario_name, "_NSeroCasesIncidence_plot", sep="")

if(file.exists(paste(out_path, "/",plot_name,".jpg", sep = ""))){file.remove(paste(out_path, "/",plot_name,".jpg", sep = ""))}
jpeg(file = paste(out_path, "/",plot_name,".jpg", sep = ""), width=2000, height=1000)

p1<-ggplot(df_full) +geom_line(aes(x=Time/365,y=N_median_outputs, group=Scenario, col=Scenario))+ labs(x="", y="Total population", fill="Scenario", col="Scenario")+ 
  geom_ribbon(aes(x=Time/365, ymin = N_LIQ, ymax = N_UIQ, group=Scenario, fill=Scenario), alpha=0.1)+ ggtitle("A     Total population")+
  scale_colour_manual(values = colpal,labels=c("A", "B", "C") ) + scale_fill_manual(values = colpal,labels=c("A", "B", "C") )+theme_classic(base_size = 25)+ 
  scale_y_continuous(limits=c(0, 65000), breaks = seq(0, 65000, by = 10000)) +  annotate("rect", xmin = -1, xmax = 30, ymin = total_dogs*0.8 , ymax = total_dogs, alpha = .2) 

p2<-ggplot(incidence_df) +geom_line(aes(x=Year,y=incidence_median, group=Scenario, col=Scenario))+ labs(x="", y="Incidence per 100,000", fill="Scenario", col="Scenario")+ 
  geom_ribbon(aes(x=Year, ymin = incidence_LIQ, ymax = incidence_UIQ, group=Scenario, fill=Scenario), alpha=0.1)+ ggtitle("B     Annual incidence per 100,000")+
  scale_colour_manual(values = colpal,labels=c("A", "B", "C") ) + scale_fill_manual(values = colpal,labels=c("A", "B", "C") )+theme_classic(base_size = 25) +  
  scale_y_continuous(limits=c(0, max(incidence_df$incidence_UIQ)), breaks = seq(0, 100000, by = 5000)) +  annotate("rect", xmin = -1, xmax = 30, ymin = 0 , ymax = 1500, alpha = .2) 

p3<-ggplot(df_full) +geom_line(aes(x=Time/365,y=SP_median_outputs*100, group=Scenario, col=Scenario))+ labs(x="Time (years)", y="Seroprevalence (%)", main="Seroprevalence (", fill="Scenario", col="Scenario")+ 
  geom_ribbon(aes(x=Time/365, ymin = SP_LIQ*100, ymax = SP_UIQ*100, group=Scenario, fill=Scenario), alpha=0.1)+ggtitle("C     Seroprevalence (%)")+
  scale_colour_manual(values = colpal,labels=c("A", "B", "C") ) + scale_fill_manual(values = colpal,labels=c("A", "B", "C") ) +theme_classic(base_size = 25)+ 
  scale_y_continuous(limits=c(0, 10), breaks = seq(0, 10, by = 2)) + annotate("rect", xmin = -1, xmax = 30, ymin = 7 , ymax = 10, alpha = .2) 

subplot1<-ggarrange(p1, p2, p3, ncol=1, nrow=3, common.legend = TRUE, legend="bottom")

p1<-ggplot(run_outputs) +geom_boxplot(aes(x=Scenario, group=Scenario, y=time_end, fill=Scenario)) + labs(x="Immunity Scenario", y= "Outbreak time", group="Immunity scenario") + theme_classic(base_size = 25)+
  scale_fill_manual(values = colpal,labels=c("A", "B", "C") ) + scale_x_discrete(labels=c("A","B","C"))+ theme(legend.position= "none") + ggtitle("D     Outbreak time (days)")
p2<-ggplot(run_outputs) +geom_boxplot(aes(x=Scenario, group=Scenario, y=pop_decline, fill=Scenario)) + labs(x="Immunity Scenario", y= "Population decline (%)", group="Immunity scenario") + theme_classic(base_size = 25)+
  scale_fill_manual(values = colpal,labels=c("A", "B", "C") )+ scale_x_discrete(labels=c("A","B","C"))+ theme(legend.position= "none")  + ggtitle("E     Population decline (%)") + annotate("rect", xmin = 0.5, xmax = 3.5,ymin = 0 , ymax = 20, alpha = .2) +
  scale_y_continuous(limits=c(0, 70)) 
p3<-ggplot(run_outputs) +geom_boxplot(aes(x=Scenario, group=Scenario, y=end_incidence, fill=Scenario)) + labs(x="Immunity Scenario", y= "Annual incidence per 100,000", group="Immunity scenario") + theme_classic(base_size = 25)+
  scale_fill_manual(values = colpal,labels=c("A", "B", "C") )+ scale_x_discrete(labels=c("A","B","C"))+ theme(legend.position= "none") + ggtitle("F     Incidence per 100,000 ") +annotate("rect", xmin = 0.5, xmax = 3.5, ymin = 0 , ymax = 1500, alpha = .2) 
p4<-ggplot(run_outputs) +geom_boxplot(aes(x=Scenario, group=Scenario, y=end_seroprevalence*100, fill=Scenario)) + labs(x="Immunity Scenario", y= "Seroprevalence (%)", group="Seroprevalence (%)") + theme_classic(base_size = 25)+ annotate("rect", xmin = 0.5, xmax = 3.5, ymin = 7 , ymax = 30, alpha = .2) +
  scale_fill_manual(values = colpal,labels=c("A", "B", "C") )+ scale_x_discrete(labels=c("A","B","C"))+ theme(legend.position= "none") + ggtitle("G     Seroprevalence at year 30") 

subplot2<-grid.arrange(p1,p2,p3,p4, ncol=2)
tgrob <- text_grob(paste("Spatial model, R0=", R0_i, ", Duration of immunity (years)= 1", sep=""),size = 30)
plot_0 <- as_ggplot(tgrob) + theme(plot.margin = margin(0,3,0,0, "cm"))
combined_plots<-grid.arrange(subplot1,subplot2, ncol=2)
grid.arrange(plot_0,combined_plots, ncol=1,nrow = 2,heights = c(1,8))

dev.off()

####### Spatial model- influence of human intervention ####### 
#### Run ####
## This section runs the spatial model over varying strengths of human intervention parameter w ##

analysis_name<- "Spatial_model_intervention_analysis"
out_path <- paste("../Code/Results/", analysis_name, sep = "")
if(!dir.exists(out_path)){dir.create(out_path)}

# Run parameters
reps    <- 1000 # Number of simulations to run
years   <- 30   # Years to run for
interval<- 7    # Interval between time points extracted
tspan_d <- seq(1, (years*365), interval) # Time points at which to extract
n_steps<-length(tspan_d) # Number of time points total
n_steps_minus_year<-n_steps-round((365/interval),0) # Time point 1 year before end of simulation. Used to calculate incidence in final year

# Additional parameters to vary

n_introduction_year <- 0                       # Average number of introductions per year
z_i                 <- n_introduction_year/total_dogs/365 # Rate of importation
R0_i                <- 1.2                     # R0
w_input             <- c(1,1.1,1.2, 1.5, 2)    # Incidence-dependent human response
delta_i             <- 1/365                   # Rate at which immunity wanes
phi_i               <- 0.5
rho_i               <- 0

# Select scenario
scenario_name<- paste("Spatial_model_intervention_R0_", R0_i, sep="")
start_patch<-which(num_dogs==max(num_dogs))
num_start<-round(num_dogs[start_patch]*0.01)

# set up
output<-list()
median_df<-list()
incidence_df<-list()
sampled_seroprevalence_full<-list() 
run_outputs<-list()

for(j in 1:length(w_input)){
  
  # Model parameters
  
  input_parameters<- c(a_max=a_max_d, mu=mu_d, phi=phi_i,sigma=sigma_d, delta=delta_i, rho=rho_i, nu = nu_d, 
                       beta = (R0_i*nu_d)/phi_i, z=z_i, q=q_d, w=w_input[j], rem=rem_d)
  
  # Arrays to take outputs
  S_tot<-array(NA, dim=c(n_steps, reps))
  E_tot<-array(NA, dim=c(n_steps, reps))
  I_tot<-array(NA, dim=c(n_steps, reps))
  R_tot<-array(NA, dim=c(n_steps, reps))
  D_tot<-array(NA, dim=c(n_steps, reps))
  time_persists<-c()
  
  # List to take simulated sample seroprevalence
  sampled_seroprevalence<- list()
  
  # Starting numbers in each compartment 
  u0 <- data.frame(S = as.integer(num_dogs),E = rep(0, nn),I = rep(0, nn), R = rep(0, nn), V = rep(0, nn), D = rep(0, nn), K= as.integer(num_dogs), M= rep(0, nn))
  
  # Introduce infectious individuals
  u0$I[start_patch] <- num_start    
  u0$S[start_patch] <- u0$S[start_patch] - num_start
  
  # Create model
  scenarios_model <- mparse(transitions = spatial_transitions,
                            compartments = s_compartments,
                            gdata = input_parameters,
                            ldata = con_mat_open,
                            events= movement_final,
                            u0 = u0,
                            v0 = v0,
                            tspan = tspan_d,
                            pts_fun = pts_fun,
                            E=Z_input,
                            N=N_input)
  
  
  for(k in 1:reps){
    
    # Run model
    result <- run(scenarios_model)
    
    ####  Convert output ####
    
    S_out<-trajectory(model=result, compartments = "S"); S_t<-group_by(S_out, time) %>% summarise(S_all=sum(S))
    S_tot[,k]<-S_t$S_all
    E_out<-trajectory(model=result, compartments = "E"); E_t<-group_by(E_out, time) %>% summarise(E_all=sum(E))
    E_tot[,k]<-E_t$E_all
    I_out<-trajectory(model=result, compartments = "I"); I_t<-group_by(I_out, time) %>% summarise(I_all=sum(I))
    I_tot[,k]<-I_t$I_all
    R_out<-trajectory(model=result, compartments = "R"); R_t<-group_by(R_out, time) %>% summarise(R_all=sum(R))
    R_tot[,k]<-R_t$R_all
    M_out<-trajectory(model=result, compartments = "M"); M_t<-group_by(M_out, time) %>% summarise(M_all=sum(M))
    D_out<-trajectory(model=result, compartments = "D"); D_t<-group_by(D_out, time) %>% summarise(D_all=sum(D))
    D_tot[,k]<-D_t$D_all+ M_t$M_all
    time_persists[k]<-tspan_d[max(which(I_tot[,k]>0))]
    
    ### Simulate sampling of seroprevalence within patches
    
    S_end<-subset(S_out, time==(max(tspan_d)))
    E_end<-subset(E_out, time==(max(tspan_d)))
    I_end<-subset(I_out, time==(max(tspan_d)))
    R_end<-subset(R_out, time==(max(tspan_d)))
    
    ### Sum over nodes
    
    print(paste("Completed rep ", k , " of ", reps, " of levels ", j, " of ", length(w_input), sep=" "))
    
  }
  
  # Calculate total size and seroprevalence
  N_tot<-S_tot+E_tot+I_tot+R_tot
  sero_prev_t<- R_tot/N_tot
  
  # Extract medians and quartiles for plotting
  N_median_outputs<-apply(N_tot,1,median, na.rm=TRUE); N_LIQ<-apply(N_tot,1,quantile, na.rm=TRUE,probs=0.25); N_UIQ<-apply(N_tot,1,quantile, na.rm=TRUE,probs=0.75)
  SP_median_outputs<-apply(sero_prev_t,1,median, na.rm=TRUE); SP_LIQ<-apply(sero_prev_t,1,quantile, na.rm=TRUE,probs=0.25); SP_UIQ<-apply(sero_prev_t,1,quantile, na.rm=TRUE,probs=0.75)
  D_median_outputs<-apply(D_tot,1,median, na.rm=TRUE); D_LIQ<-apply(D_tot,1,quantile, na.rm=TRUE,probs=0.25); D_UIQ<-apply(D_tot,1,quantile, na.rm=TRUE,probs=0.75)
  I_median_outputs<-apply(I_tot,1,median, na.rm=TRUE); I_LIQ<-apply(I_tot,1,quantile, na.rm=TRUE,probs=0.25); I_UIQ<-apply(I_tot,1,quantile, na.rm=TRUE,probs=0.75)
  median_df[[j]]<-cbind(tspan_d, j, N_median_outputs,N_LIQ, N_UIQ,SP_median_outputs, SP_LIQ, SP_UIQ,D_median_outputs,D_LIQ, D_UIQ,I_median_outputs, I_UIQ, I_LIQ)
  
  ## Extract incidence for each year
  cases_100000<-matrix(NA, nrow=years, ncol=reps)
  for(i in 2:years){
    cases_100000[1,]<-(D_tot[round(365/interval,0),]/N_tot[1,])*100000
    cases_100000[i,]<-((D_tot[round(365/interval,0)*i,]-D_tot[round(365/interval,0)*(i-1),])/N_tot[round(365/interval,0)*(i-1),])*100000
    
  }
  incidence_median<-apply(cases_100000,1,median, na.rm=TRUE); incidence_LIQ<-apply(cases_100000,1,quantile, na.rm=TRUE,probs=0.25); incidence_UIQ<-apply(cases_100000,1,quantile, na.rm=TRUE,probs=0.75)
  incidence_df[[j]]<-cbind(seq(1:years),j, incidence_median, incidence_LIQ,incidence_UIQ)
  
  # Population decline
  pop_decline_t<-(1-N_tot[n_steps,]/N_tot[1,])*100 # percentage population decline
  pop_decline_median<-median(pop_decline_t)
  pop_decline_IQR<-IQR(pop_decline_t)
  
  # Incidence per 100,000 for last year
  incidence_t<-(D_tot[n_steps,]- D_tot[n_steps_minus_year,])/N_tot[n_steps_minus_year,]*100000
  incidence_median<-median(incidence_t, na.rm=TRUE)
  incidence_IQR<-IQR(incidence_t, na.rm=TRUE)
  
  # Seroprevalence at last time point
  seroprevalence_t<- sero_prev_t[n_steps,]
  seroprevalence_median<-median(seroprevalence_t, na.rm=TRUE)
  seroprevalence_IQR<-IQR(seroprevalence_t, na.rm=TRUE)
  
  # Outbreak time
  time_persists_median<-median(time_persists, na.rm=TRUE) 
  time_persists_IQR<-IQR(time_persists, na.rm=TRUE)# interquartile range
  endemic_runs<-length(which(time_persists==max(tspan_d)))
  
  # Also output individual runs 
  run_outputs[[j]]<-cbind(j,seq(1:reps), time_persists,D_tot[n_steps,],incidence_t,seroprevalence_t,pop_decline_t)
  
  # Outputs
  output[[j]]<-cbind(w_input[j],pop_decline_median,pop_decline_IQR,incidence_median,incidence_IQR,seroprevalence_median,seroprevalence_IQR,time_persists_median, time_persists_IQR, endemic_runs)
  
  # Seroprevalence sampling outputs
  scenario<-rep(j, reps) # add in scenario 

}

# Outputs
# Summary data frame 
summary_results<-do.call(rbind,output)
colnames(summary_results)[1]<-c("w_levels")
summary_results<-as.data.frame(summary_results)

# Annual incidence 
incidence_df<-as.data.frame(do.call(rbind, incidence_df))
colnames(incidence_df)[1:2]<-c("Year", "Scenario")
incidence_df$Scenario<-as.factor(incidence_df$Scenario)

# Outputs from individual simulations
run_outputs<-do.call(rbind,run_outputs)
colnames(run_outputs)<-c("Scenario", "Rep", "time_end", "total_infected","end_incidence", "end_seroprevalence", "pop_decline")
run_outputs<-as.data.frame(run_outputs)
run_outputs$Scenario<-as.factor(run_outputs$Scenario)

# Data frame of medians
df_full<-as.data.frame(do.call(rbind,median_df))
colnames(df_full)[1:2]<-c("Time", "Scenario")
df_full$Scenario<-as.factor(df_full$Scenario)

## Save results

output_name<- paste("../Code/Results/",analysis_name,"/Outputs_",scenario_name, ".Rdata", sep = "")
save(summary_results, df_full,incidence_df,run_outputs, file = output_name)

#### Plots ####

load(paste("../Code/Results/",analysis_name,"/Outputs_",scenario_name, ".Rdata", sep = ""))

pal <- colorRampPalette(c("red", "royalblue2"))
colpal<-brewer.pal(n=length(unique(df_full$Scenario)), name="Dark2")

plot_name<-paste(analysis_name,"_", scenario_name, "_NSeroCasesIncidence_plot", sep="")

if(file.exists(paste(out_path, "/",plot_name,".jpg", sep = ""))){file.remove(paste(out_path, "/",plot_name,".jpg", sep = ""))}
jpeg(file = paste(out_path, "/",plot_name,".jpg", sep = ""), width=2000, height=1000)

p1<-ggplot(df_full) +geom_line(aes(x=Time/365,y=N_median_outputs, group=Scenario, col=Scenario))+ labs(x="", y="Total population", fill="Scenario", col="Scenario")+ 
  geom_ribbon(aes(x=Time/365, ymin = N_LIQ, ymax = N_UIQ, group=Scenario, fill=Scenario), alpha=0.1)+ ggtitle("a     Total population")+
  scale_colour_manual(values = colpal,labels=c("None", "w=1.1", "w=1.2", "w=1.5", "w=2") ) + scale_fill_manual(values = colpal,labels=c("None","w=1.1","w=1.2", "w=1.5", "w=2") )+theme_classic(base_size = 25)+ 
  scale_y_continuous(limits=c(0, 65000), breaks = seq(0, 65000, by = 10000)) +  
  annotate("rect", xmin = -1, xmax = 30, ymin = total_dogs*0.8 , ymax = total_dogs, alpha = .2) 

p2<-ggplot(incidence_df) +geom_line(aes(x=Year,y=incidence_median, group=Scenario, col=Scenario))+ labs(x="", y="Incidence per 100,000", fill="Scenario", col="Scenario")+ 
  geom_ribbon(aes(x=Year, ymin = incidence_LIQ, ymax = incidence_UIQ, group=Scenario, fill=Scenario), alpha=0.1)+ ggtitle("b     Annual incidence per 100,000")+
  scale_colour_manual(values = colpal,labels=c("None", "w=1.1", "w=1.2", "w=1.5", "w=2") ) + scale_fill_manual(values = colpal,labels=c("None", "w=1.1", "w=1.2", "w=1.5", "w=2") )+theme_classic(base_size = 25) +  
  scale_y_continuous(limits=c(0, 40000), breaks = seq(0, 100000, by = 5000)) +  
  annotate("rect", xmin = -1, xmax = 30, ymin = 0 , ymax = 1500, alpha = .2) 

subplot1<-ggarrange(p1, p2, ncol=1, nrow=2, common.legend = TRUE, legend="bottom")

p1<-ggplot(run_outputs) +geom_boxplot(aes(x=Scenario, group=Scenario, y=time_end, fill=Scenario)) + labs(x="Incidence-dependent response", y= "Outbreak time", group="Immunity scenario") + theme_classic(base_size = 25)+
  scale_fill_manual(values = colpal,labels=c("None", "w=1.1", "w=1.2", "w=1.5", "w=2") ) + scale_x_discrete(labels=c("None","w=1.1", "w=1.2", "w=1.5", "w=2"))+ theme(legend.position= "none") + ggtitle("c     Outbreak time (days)")
p2<-ggplot(run_outputs) +geom_boxplot(aes(x=Scenario, group=Scenario, y=pop_decline, fill=Scenario)) + labs(x="Incidence-dependent response", y= "Population decline (%)", group="Immunity scenario") + theme_classic(base_size = 25)+
  scale_fill_manual(values = colpal,labels=c("None", "w=1.1", "w=1.2", "w=1.5", "w=2") )+ scale_x_discrete(labels=c("None", "w=1.1", "w=1.2", "w=1.5", "w=2"))+ theme(legend.position= "none")  + ggtitle("d     Population decline (%)") + 
  scale_y_continuous(limits=c(0, 80)) + 
  annotate("rect", xmin = 0.5, xmax = 5.5, ymin = 0 , ymax =20, alpha = .2) 
p3<-ggplot(run_outputs) +geom_boxplot(aes(x=Scenario, group=Scenario, y=end_incidence, fill=Scenario)) + labs(x="Incidence-dependent response", y= "Annual incidence per 100,000", group="Immunity scenario") + theme_classic(base_size = 25)+
  scale_fill_manual(values = colpal,labels=c("None", "w=1.1", "w=1.2", "w=1.5", "w=2") )+ scale_x_discrete(labels=c("None", "w=1.1", "w=1.2", "w=1.5", "w=2"))+ theme(legend.position= "none") + ggtitle("e     Incidence per 100,000 ") + 
   annotate("rect", xmin = 0.5, xmax = 5.5, ymin = 0 , ymax = 1500, alpha = .2) 

subplot2<-grid.arrange(p1,p2,p3,ncol=2)
tgrob <- text_grob(paste("Influence of incidence-dependent human response", sep=""),size = 30)
plot_0 <- as_ggplot(tgrob) + theme(plot.margin = margin(0,3,0,0, "cm"))
combined_plots<-grid.arrange(subplot1,subplot2, ncol=2)
grid.arrange(plot_0,combined_plots, ncol=1,nrow = 2,heights = c(1,8))

dev.off()

####### Spatial variation in seroprevalence plots ####### 
#### Run model ####
### This section is to run the spatial model over a single parameter combination, with plots to illustrate  spatial variation in seroprevalence ###

analysis_name<- "Spatial_variation_seroprevalence"
out_path <- paste("../Code/Results/", analysis_name, sep = "")
if(!dir.exists(out_path)){dir.create(out_path)}

# Run parameters
reps     <- 1000    # Number of simulations to run
years    <- 30      # Years to run simulation for 
interval <- 7       # Interval between time points at which results extracted
tspan_d  <- seq(1, (years*365), interval) # All time points extracted
n_steps  <-length(tspan_d)                # Number of time points to extract
n_steps_minus_year<-n_steps-round((365/interval),0) # Time point 1 year before end of simulation. Used to calculate incidence in final year
start_num <-24

# Parameters to test
n_introduction_year<- 0                   # Average number of infectious to introduce per year
z_test <- n_introduction_year/total_dogs/365 # Rate of introduction into each patch
R0_test <-  1.2                            # R0 value to use for test run
phi_test <- 0.5                            # phi value to use for test run
rho_test <- 0.25                           # rho value to use for test run
beta_test <- (R0_test*nu_d)/phi_test
w_test <- 1.2                              # Human response 

## All parameters
test_parameters<- c(a_max=a_max_d, mu=mu_d, phi=phi_test,sigma=sigma_d, delta=delta_d, rho=rho_test, nu = nu_d, 
                    beta = beta_test, z=z_test, q=q_d, w=w_test, rem=rem_d)

## Arrays for output in each compartment
S_array<-array(NA,dim=c(n_steps,nn,reps))
E_array<-array(NA,dim=c(n_steps,nn,reps))
I_array<-array(NA,dim=c(n_steps,nn,reps))
R_array<-array(NA,dim=c(n_steps,nn,reps))
D_array<-array(NA,dim=c(n_steps,nn,reps))

# u0 takes starting numbers in each compartment
u0 <- data.frame(S = num_dogs,E = rep(0, nn),I = rep(0, nn), R = rep(0, nn), V = rep(0, nn), D = rep(0, nn), K= num_dogs, M= rep(0, nn))

# Introduce infectious into patch
u0$I[which(u0$S==max(u0$S))] <- start_num
u0$S[which(u0$S==max(u0$S))] <- u0$S[which(u0$S==max(u0$S))] - start_num

# Create model
test_spatial_model <- mparse(transitions = spatial_transitions,
                             compartments = s_compartments,
                             gdata = test_parameters,
                             ldata = con_mat_open,
                             u0 = u0,
                             v0 = v0,
                             events=movement_final,
                             tspan = tspan_d,
                             pts_fun = pts_fun,
                             E=Z_input,
                             N=N_input)

for(k in 1:reps){
  
  # Run model
  result <- run(test_spatial_model)
  
  # Convert output 
  
  S_out<-trajectory(model=result, compartments = "S"); S_array[,,k]<-as.matrix(spread(S_out, node, S)[,-1])
  E_out<-trajectory(model=result, compartments = "E"); E_array[,,k]<-as.matrix(spread(E_out, node, E)[,-1])
  I_out<-trajectory(model=result, compartments = "I"); I_array[,,k]<-as.matrix(spread(I_out, node, I)[,-1])
  R_out<-trajectory(model=result, compartments = "R"); R_array[,,k]<-as.matrix(spread(R_out, node, R)[,-1])
  M_out<-trajectory(model=result, compartments = "M"); M_array<-as.matrix(spread(M_out, node, M)[,-1])
  D_out<-trajectory(model=result, compartments = "D"); D_array[,,k]<-as.matrix(spread(D_out, node, D)[,-1]) + M_array
  
  print(paste("Completed rep ", k , sep=" "))
  
}

# Sum numbers over patches
S_tot<-apply(S_array, c(1,3), sum)
E_tot<-apply(E_array, c(1,3), sum)
I_tot<-apply(I_array, c(1,3), sum)
R_tot<-apply(R_array, c(1,3), sum)
D_tot<-apply(D_array, c(1,3), sum)
N_tot<-S_tot+E_tot+I_tot+R_tot
sero_prev_t<- R_tot/N_tot

# Work out time each rep persists for 
time_persists<-c()
for(k in 1:reps){
  time_persists[k]<-tspan_d[max(which(I_tot[,k]>0))]
}

# Population decline
pop_decline_t<-N_tot[n_steps,]/N_tot[1,] # proportion of population remaining
pop_decline_median<-median(pop_decline_t)
pop_decline_IQR<-IQR(pop_decline_t)

# Incidence per 100,000
incidence_t<-(D_tot[n_steps,]- D_tot[n_steps_minus_year,])/N_tot[n_steps_minus_year,] *100000
incidence_median<-median(incidence_t, na.rm=TRUE)
incidence_IQR<-IQR(incidence_t, na.rm=TRUE)

# Seroprevalence
seroprevalence_t<- sero_prev_t[n_steps,]
seroprevalence_median<-median(seroprevalence_t, na.rm=TRUE)
seroprevalence_IQR<-IQR(seroprevalence_t, na.rm=TRUE)

# Outbreak time
time_persists_median<-median(time_persists, na.rm=TRUE) 
time_persists_IQR<-IQR(time_persists, na.rm=TRUE)# interquartile range
endemic_runs<-length(which(time_persists==max(tspan_d)))

# Work out number of patches affected at each time point

n_nodes_infected<-matrix(NA, nrow=length(tspan_d), ncol=reps)
for(i in 1:reps){
  for(j in 1:length(tspan_d)){
    n_nodes_infected[j,i]<-length(which(I_array[j,,i]>1))
  }}

## Summary outputs
data<-cbind(pop_decline_median,pop_decline_IQR,incidence_median,incidence_IQR,seroprevalence_median,seroprevalence_IQR,time_persists_median,time_persists_IQR, mean(n_nodes_infected)/nn*100)

#### Plots ####
### Spatial plots

# which rep to use
N_array<-S_array+E_array+I_array+R_array
runs_extract<-sample(reps, 3, replace = FALSE)
seroprev<-R_array/N_array*100 # calculate seroprevalence 
seroprev_t<-seroprev[n_steps,,] #extract last time step
seroprev_plot<-seroprev_t[,runs_extract]
seroprev_plot[is.na(seroprev_plot)]<-0

### Plot spatial variation in seroprevalence ###

sero_df<-as.data.frame(cbind(seq(1:nn),seroprev_t))
colnames(sero_df)<-c("Patch", seq(1:reps))
data_long <- gather(sero_df, Rep, Seroprev, 2:ncol(sero_df), factor_key=TRUE)
data_long$Patch<-as.factor(data_long$Patch)

plot_name<-paste("Spatial_variation_seroprevalence" , sep="")
if(file.exists(paste(out_path, "/",plot_name,".tif", sep = ""))){file.remove(paste(out_path, "/",plot_name,".tif", sep = ""))}
tiff(file = paste(out_path, "/",plot_name,".tif", sep = ""), width=2250, height=2000, res=350)

p1<-ggplot(properties)+ theme(legend.position = "none")+   guides(fill = guide_colourbar(barwidth = 10, barheight = 0.5))+
  geom_sf(aes(fill=as.numeric(seroprev_plot[,1])))+scale_fill_viridis_c(option = "magma", direction=-1, limits=c(0,max(seroprev_plot))) +theme_classic(base_size = 7) + labs(fill= "Seroprevalence (%)") 
p2<-ggplot(properties)+theme(legend.position = "none")+  guides(fill = guide_colourbar(barwidth = 10, barheight = 0.5))+
  geom_sf(aes(fill=as.numeric(seroprev_plot[,2])))+scale_fill_viridis_c(option = "magma", direction=-1, limits=c(0,max(seroprev_plot))) +theme_classic(base_size = 7) + labs(fill= "Seroprevalence (%)") 
p3<-ggplot(properties)+ theme(legend.position = "none")+  guides(fill = guide_colourbar(barwidth = 10, barheight = 0.5))+
  geom_sf(aes(fill=as.numeric(seroprev_plot[,3])))+scale_fill_viridis_c(option = "magma", direction=-1, limits=c(0,max(seroprev_plot))) +theme_classic(base_size = 7) + labs(fill= "Seroprevalence (%)") 

maps<-ggarrange(p1,p2,p3, nrow=1, legend="bottom", common.legend=TRUE)
boxplots<-ggplot(data_long, aes(x=Patch , y=Seroprev, group=Patch)) + 
  geom_boxplot(size=0.2, outlier.size = 0.2,  fill="grey") + theme_classic(base_size = 7) +   annotate("rect", xmin = 0.5, xmax = 155, ymin = 7 , ymax = 30, alpha = .2)  + 
  labs(y="Seroprevalence (%)", x="Patch") + theme(axis.text.x=element_blank()) + geom_hline(yintercept=0.97, linetype=2, size=0.5, col="red")

ggarrange(maps, boxplots, nrow=2)

dev.off()


### Infectious plot
runs_extract<-sample(reps, 4, replace = FALSE)
inf_plot_dat<-I_array[dim(I_array)[1], ,runs_extract]

## Maps of number of infectious per patch

plot_name<-paste("Map_distribution_infectious" , sep="")
if(file.exists(paste(out_path, "/",plot_name,".jpg", sep = ""))){file.remove(paste(out_path, "/",plot_name,".jpg", sep = ""))}
jpeg(file = paste(out_path, "/",plot_name,".jpg", sep = ""), width=1200, height=1200)

p1<-ggplot(properties)+ theme(legend.position = "none")+   guides(fill = guide_colourbar(barwidth = 15, barheight = 1))+
  geom_sf(aes(fill=as.numeric(inf_plot_dat[,1])))+scale_fill_viridis_c(option = "magma", direction=-1, limits=c(0,max(inf_plot_dat))) +theme_classic(base_size = 25) + labs(fill= "Number infectious") 
p2<-ggplot(properties)+theme(legend.position = "none")+  guides(fill = guide_colourbar(barwidth = 15, barheight = 1))+
  geom_sf(aes(fill=as.numeric(inf_plot_dat[,2])))+scale_fill_viridis_c(option = "magma", direction=-1, limits=c(0,max(inf_plot_dat))) +theme_classic(base_size = 25) + labs(fill= "Number infectious") 
p3<-ggplot(properties)+ theme(legend.position = "none")+  guides(fill = guide_colourbar(barwidth = 15, barheight = 1))+
  geom_sf(aes(fill=as.numeric(inf_plot_dat[,3])))+scale_fill_viridis_c(option = "magma", direction=-1, limits=c(0,max(inf_plot_dat))) +theme_classic(base_size = 25) + labs(fill= "Number infectious") 
p4<-ggplot(properties)+ theme(legend.position = "none")+   guides(fill = guide_colourbar(barwidth = 15, barheight = 1))+
  geom_sf(aes(fill=as.numeric(inf_plot_dat[,4])))+scale_fill_viridis_c(option = "magma", direction=-1, limits=c(0,max(inf_plot_dat))) +theme_classic(base_size = 25) + labs(fill= "Number infectious") 

ggarrange(p1,p2,p3,p4, legend="bottom", common.legend=TRUE)

dev.off()
