# Supplementary material for: Modelling the influence of naturally acquired immunity from subclinical infection on outbreak dynamics and persistence of rabies in domestic dogs
Source: PLoS Negl Trop Dis. 2021 Jul 20;15(7):e0009581. doi: 10.1371/journal.pntd.0009581 (PMC8330898; doi:10.1371/journal.pntd.0009581)
Supplement: S1 Code — (ZIP) [file pntd.0009581.s007.zip › Code/properties_merged.prj]

PROJCS["WGS_1984_UTM_Zone_37N",GEOGCS["GCS_WGS_1984",DATUM["D_WGS_1984",SPHEROID["WGS_1984",6378137,298.257223563]],PRIMEM["Greenwich",0],UNIT["Degree",0.017453292519943295]],PROJECTION["Transverse_Mercator"],PARAMETER["latitude_of_origin",0],PARAMETER["central_meridian",39],PARAMETER["scale_factor",0.9996],PARAMETER["false_easting",500000],PARAMETER["false_northing",0],UNIT["Meter",1]]
