# Supplementary material for: Modelling the influence of naturally acquired immunity from subclinical infection on outbreak dynamics and persistence of rabies in domestic dogs
Source: PLoS Negl Trop Dis. 2021 Jul 20;15(7):e0009581. doi: 10.1371/journal.pntd.0009581 (PMC8330898; doi:10.1371/journal.pntd.0009581)
Supplement: S1 Code — (ZIP) [file pntd.0009581.s007.zip › Code/properties_merged.qpj]

PROJCS["WGS 84 / UTM zone 37N",GEOGCS["WGS 84",DATUM["WGS_1984",SPHEROID["WGS 84",6378137,298.257223563,AUTHORITY["EPSG","7030"]],AUTHORITY["EPSG","6326"]],PRIMEM["Greenwich",0,AUTHORITY["EPSG","8901"]],UNIT["degree",0.0174532925199433,AUTHORITY["EPSG","9122"]],AUTHORITY["EPSG","4326"]],PROJECTION["Transverse_Mercator"],PARAMETER["latitude_of_origin",0],PARAMETER["central_meridian",39],PARAMETER["scale_factor",0.9996],PARAMETER["false_easting",500000],PARAMETER["false_northing",0],UNIT["metre",1,AUTHORITY["EPSG","9001"]],AXIS["Easting",EAST],AXIS["Northing",NORTH],AUTHORITY["EPSG","32637"]]
